# Supplementary material for: Protease-mediated activation of Par2 elicits calcium waves during zebrafish egg activation and blastomere cleavage
Source: PLoS Biol. 2025 Jun 17;23(6):e3003181. doi: 10.1371/journal.pbio.3003181 (PMC12173237; doi:10.1371/journal.pbio.3003181)
Supplement: S1 Data — Worksheet name corresponds to each figure and panel number. (XLSX) [file pbio.3003181.s016.xlsx]

## Sheet: 1E
	Mean GCaMP6 Intensity
Time (s)	E2						E2 + Aprotinin
0	408.336	665.66	619.558	532.418			413.841	220.506	143.302	246.948
5.571	420.145	693.615	667.739	543.887			427.258	256.337	149.449	270.293
11.141	433.055	704.26	703.403	551.548			436.803	292.504	154.937	297.628
16.712	444.244	710.388	718.233	565.329			441.753	321.568	159.776	322.8
22.283	456.496	714.675	724.322	580.437			445.22	338.998	164.811	345.423
27.854	473.243	719.201	747.338	594.138			449.75	346.569	169.699	359.508
33.424	487.887	723.654	773.11	605.71			454.732	350.182	174.35	365.88
38.995	500.337	727.499	800.285	617.211			461.23	351.093	179.505	369.483
44.566	518.423	731.455	811.081	629.097			468.25	351.188	183.623	373.233
50.136	532.463	734.725	832.607	637.772			475.084	351.36	188.578	376.878
55.707	544.358	738.569	844.631	642.846			484.208	350.948	193.717	380.786
61.278	553.23	741.24	847.74	652.163			492.774	350.803	199.191	383.942
66.849	559.575	743.566	852.73	652.911			501.301	350.146	204.932	386.676
72.419	563.667	742.995	859.497	639.895			506.735	350.008	210.636	389.237
77.99	568.08	742.316	862.91	641.976			509.629	349.553	216.71	391.447
83.561	571.895	746.144	865.766	649.523			524.1	347.787	222.836	393.674
89.131	576.089	748.85	867.224	647.807			538.639	346.581	229.113	395.628
94.702	578.987	751.527	869.079	645.556			546.448	345.375	234.631	396.969
100.273	581.103	754.447	869.453	644.407			550.004	343.697	239.819	398.264
105.844	581.969	756.559	870.583	643.025			553.104	341.617	244.966	400.7
111.414	581.2	759.369	872.225	641.646			562.795	340.867	250.225	403.321
116.985	580.668	760.991	873.642	638.419			566.538	339.018	255.321	405.952
122.556	580.174	760.543	875.003	636.108			570.205	335.882	260.645	409.964
128.127	579.655	758.534	874.725	634.606			571.486	333.897	266.351	413.708
133.697	575.944	755.242	881.599	631.978			572.595	330.389	271.489	419.568
139.268	573.754	749.618	882.061	628.408			562.232	327.996	276.327	424.942
144.839	577.365	744.524	881.616	625.592			562.223	324.092	280.559	429.328
150.409	576.04	738.207	880.968	622.365			561.244	319.859	284.641	432.047
155.98	573.908	731.162	878.466	618.849			531.12	314.922	288.319	433.92
161.551	573.317	724.319	874.897	615.534			522.002	309.64	291.238	436.394
167.122	571.499	717.547	871.493	613.047			519.893	302.731	293.654	437.332
172.692	569.668	710.999	868.143	610.608			517.921	293.672	295.831	437.389
178.263	568.054	705.06	865.463	608.266			520.302	283.658	296.9	437.164
183.834	567.488	699.393	864.07	606.232			520.087	270.042	298.471	437.988
189.404	566.658	693.836	862.175	604.175			518.049	254.413	300.15	437.797
194.975	564.762	688.792	860.547	601.76			514.288	236.745	301.297	437.94
200.546	564.032	683.853	858.773	599.694			509.642	218.974	302.039	436.145
206.117	562.897	679.259	857.982	597.783			505	201.229	301.525	436.478
211.687	561.643	676.052	857.161	595.252			500.339	184.558	300.981	435.528
217.258	559.847	673.105	857.465	593.333			496.212	169.13	300.796	434.471
222.829	557.821	669.359	857.174	591.035			492.542	154.331	300.19	433.459
228.399	554.575	666.567	856.614	588.984			488.834	140.669	299.974	431.668
233.97	553.171	662.989	857.012	587.44			484.286	127.393	299.549	429.427
239.541	552.021	658.392	857.815	585.601			480.45	115.332	298.683	428.263
245.112	550.45	653.702	858.674	583.908			476.428	104.18	297.322	425.099
250.682	548.502	650.467	858.471	582.629			472.966	95.034	295.652	422.013
256.253	546.999	647.709	860.365	581.129			469.942	87.951	294.407	419.112
261.824	544.531	640.139	861.138	580.43			467.744	82.33	292.826	417.53
267.394	543.291	635.661	862.549	579.027			465.701	78.352	290.902	414.579
272.965	541.292	633.667	862.904	577.915			463.76	75.457	288.43	410.012
278.536	539.793	631.574	864.287	576.791			461.994	73.463	286.33	406.106
284.107	538.18	628.909	865.449	576.39			458.692	72.146	283.754	401.643
289.677	536.773	629.595	866.764	575.62			455.972	71.292	280.693	397.558
295.248	534.907	631.223	868.413	574.39			452.48	70.289	277.902	393.198
300.819	533.365	629.282	868.199	574.056			448.299	69.966	274.103	388.596
306.389	531.945	627.947	869.442	573.108			443.343	69.901	270.314	384.777
311.96	529.368	626.382	870.77	572.321			439.653	69.528	266.464	379.865
317.531	526.85	625.163	871.144	571.656			435.944	69.589	262.661	375.371
323.102	524.697	623.68	871.658	570.394			432.696	69.323	259.813	370.904
328.672	522.381	622.924	871.721	569.704			429.707	69.266	256.536	366.813
334.243	522.76	622.23	872.467	569.596			427.33	69.054	252.969	362.682
339.814	522.229	621.911	872.11	569.376			424.639	69.185	249.882	357.988
345.384	521.36	621.206	871.963	569.247			421.832	69.083	246.326	353.096
350.955	520.974	620.531	871.415	568.636			418.672	68.97	242.634	349.29
356.526	520.125	620.419	870.787	569.053			416.216	69.118	239.116	344.844
362.097	519.223	620.676	868.563	568.002			413.955	69.012	235.683	340.356
367.667	518.399	621.557	867.435	568.287			412.066	68.968	231.937	335.247
373.238	517.399	623.05	865.691	567.12			409.91	68.88	227.226	329.896
378.809	516.669	623.741	864.105	566.895			408.549	68.839	223.659	324.852
384.38	516.135	623.485	861.271	567.286			406.833	68.911	219.716	320.292
389.95	515.924	624.845	856.63	565.572			404.685	68.827	214.704	316.064
395.521	516.055	626.278	853.345	565.787			403.059	68.903	209.47	311.826
401.092	515.416	628.88	849.476	564.601			401.111	69.114	204.418	307.78
406.662	515.171	631.7	844.636	563.682			398.946	69.018	199.227	302.866
412.233	514.725	634.21	839.911	563.986			396.627	69.294	193.601	298.894
417.804	514.604	639.094	834.936	562.461			394.959	69.239	187.884	293.84
423.375	513.989	643.69	828.512	561.495			393.011	69.324	182.061	288.989
428.945	514.116	648.246	821.623	561.107			390.59	69.277	176.163	283.675
434.516	513.519	652.006	815.812	559.753			388.617	69.26	169.179	278.713
440.087	512.808	654.865	808.626	559.807			385.692	69.337	162.409	273.391
445.657	513.222	657.086	800.694	558.104			382.917	69.35	155.414	268.173
451.228	513.251	659.361	791.285	557.246			381.104	69.254	148.965	262.387
456.799	513.641	660.148	783.288	555.667			380.313	69.447	142.123	256.811
462.37	513.625	660.403	773.079	553.932			379.739	69.444	135.825	251.159
467.94	514.104	661.153	763.929	553.123			378.441	69.495	129.289	245.464
473.511	513.853	661.163	755.954	550.772			377.018	69.542	123.556	240.031
479.082	514.13	660.759	747.187	549.885			375.105	69.389	118.261	234.289
484.652	514.114	661.372	739.186	548.385			373.124	69.285	113.121	228.807
490.223	513.981	658.611	731.239	545.642			369.982	69.442	108.367	223.967
495.794	514.138	657.874	724.404	543.311			367.968	69.309	104.943	218.417
501.365	513.827	655.38	716.363	540.352			366.464	69.26	102.11	214.068
506.935	513.756	652.43	704.803	536.642			364.217	69.381	99.266	208.953
512.506	513.65	648.83	696.131	533.138			361.88	69.577	96.992	204.411
518.077	513.54	645.154	689.202	528.903			359.614	69.771	95.337	199.781
523.647	513.224	641.026	682.804	524.843			357.93	69.873	93.892	195.544
529.218	512.991	636.501	675.818	520.401			356.371	69.738	92.701	190.731
534.789	512.241	631.049	669.431	515.422			354.638	69.949	91.598	185.796
540.36	511.61	625.199	663.059	510.107			352.765	69.876	91.257	180.771
545.93	510.491	619.572	657.007	504.009			350.721	69.713	90.6	175.951
551.501	509.196	613.473	652.106	497.23			347.596	70.156	90.228	170.953
557.072	508.137	606.948	647.272	490.561			344.519	69.87	89.682	166.698
562.643	506.108	599.537	643.151	484.207			341.377	70.032	88.944	162.378
568.213	504.322	592.829	638.455	477.334			338.603	70.099	88.644	157.577
573.784	502.582	585.461	634.88	470.284			336.526	70.306	88.307	153.575
579.355	500.186	577.998	631.598	462.815			335.485	70.468	88.023	149.001
584.925	497.011	569.293	628.936	454.953			334.874	70.389	88.012	145.148
590.496	494.326	561.097	627.826	447.84			333.866	70.52	87.668	142.295
596.067	490.451	552.641	627.452	440.08			333.464	70.485	87.647	139.417
601.638	486.881	544.725	629.13	432.211			332.028	70.523	87.325	136.664
607.208	482.981	536.117	632.511	424.491			329.638	70.414	87.178	134.532
612.779	478.631	527.466	637.875	416.572			326.888	70.548	87.011	132.798
618.35	474.087	519.713	645.869	409.198			324.216	70.576	86.848	131.327
623.92	469.078	511.013	655.324	401.648			321.519	70.54	86.742	130.348
629.491	464.441	502.763	665.914	394.471			319.307	70.512	86.584	129.268
635.062	459.524	494.23	675.385	387.904			317.481	70.283	86.652	128.871
640.633	454.316	486.689	684.932	381.662			315.179	70.398	86.45	127.914
646.203	449.462	479.381	692.602	374.882			313.562	70.584	86.516	127.682
651.774	444.679	472.731	699.676	368.845			312.156	70.306	86.181	127.696
657.345	439.82	465.925	705.422	362.586			310.539	69.992	86.218	127.908
662.915	433.137	460.428	709.87	355.856			308.543	70.089	85.809	127.852
668.486	427.958	454.994	714.231	350.918			306.803	69.987	86.25	127.603
674.057	423.144	450.696	716.36	345.85			305.624	70.086	85.591	127.654
679.628	418.625	446.109	718.947	341.036			303.514	70	85.774	128.187
685.198	413.938	442.478	720.37	336.804			301.928	70.486	85.162	128.571
690.769	409.601	438.668	720.414	331.759			300.463	70.61	85.179	128.743

## Sheet: 1F
	E2	E2 + Aprotinin
Area Under Curve GCaMP6 Intensity	358875	293123
	443953	103057
	546916	132639
	378616	211028

## Sheet: 1J
	E2+Benzamidine + IP3	E2+Benzamidine HCl + KCl	E2
+CL +CS +CD	0	0	75
+CL +CS -CD	89	0	25
+CL -CS -CD	11	0	0
-CL -CS -CD	0	100	0

## Sheet: 2B
Time (min)	wildtype (chorion/embryo ratio)
0.5	1.21795	1.23377	1.23377	1.23377	1.23377	1.23377	1.23377	1.23377	1.23377	1.23377	1.29333	1.29333	1.25974	1.25974	1.25974	1.25974	1.25974	1.25974	1.25974	1.25974	1.25974	1.25974	1.25974	1.25974	1.25974	1.25974	1.32877	1.32877	1.27632	1.31579	1.31579	1.31579	1.31579	1.31579	1.31579	1.31579	1.31579	1.31579	1.31579	1.31579	1.31579	1.34211	1.34211	1.30769	1.30769	1.30769	1.34211	1.34211	1.34211
5	1.30769	1.36364	1.36364	1.36364	1.36364	1.36364	1.36364	1.36364	1.36364	1.36364	1.4	1.4	1.38961	1.38961	1.38961	1.38961	1.38961	1.38961	1.38961	1.38961	1.38961	1.38961	1.38961	1.38961	1.38961	1.38961	1.46575	1.46575	1.44737	1.44737	1.44737	1.44737	1.44737	1.44737	1.44737	1.44737	1.44737	1.44737	1.44737	1.44737	1.44737	1.44737	1.44737	1.4359	1.4359	1.4359	1.47368	1.47368	1.47368
15	1.6	1.61972	1.61972	1.61972	1.61972	1.61972	1.61972	1.61972	1.61972	1.61972	1.61972	1.61972	1.61972	1.61972	1.61972	1.61972	1.64789	1.64789	1.64789	1.64789	1.64789	1.64789	1.64789	1.64789	1.64789	1.64789	1.64789	1.64789	1.64789	1.64789	1.64789	1.64789	1.64789	1.64789	1.64789	1.66667	1.66667	1.66667	1.66667	1.66667	1.66667	1.66667	1.66667	1.66667	1.66667	1.71429	1.71429	1.71429	1.71429
30	1.6	1.61972	1.61972	1.61972	1.61972	1.61972	1.61972	1.61972	1.61972	1.62162	1.62162	1.62162	1.62162	1.62162	1.62162	1.62162	1.62162	1.62162	1.62162	1.62162	1.62162	1.62162	1.62162	1.62162	1.62162	1.62162	1.62162	1.66667	1.66667	1.66667	1.66667	1.66667	1.66667	1.66667	1.66667	1.66667	1.66667	1.66667	1.66667	1.66667	1.66667	1.66667	1.66667	1.66667	1.66667	1.71429	1.71429	1.71429	1.71429
60	1.55263	1.55263	1.53846	1.53846	1.57895	1.57895	1.57895	1.57895	1.57895	1.57895	1.57895	1.57895	1.57895	1.66667	1.66667	1.66667	1.66667	1.66667	1.66667	1.66667	1.66667	1.66667	1.62338	1.62338	1.62338	1.62338	1.62338	1.62338	1.66667	1.66667	1.66667	1.66667	1.66667	1.66667	1.66667	1.66667	1.66667	1.66667	1.66667	1.66667	1.66667	1.66667	1.66667	1.66667	1.66667	1.66667	1.66667	1.66667	1.66667
[truncated: 104 more columns]

## Sheet: 2D
	WT control	par2a-/- mild	par2a-/- severe
Cortical Granule Intensity	6430.38	9189.28	16824.8
	3463.37	9632.51	13631.3
	4463.85	9825.28	15324.1
	5892.2		10766.2
	4574.25
	7487.81
	6221.71

## Sheet: 2F
	WT	par2a-/- mild
Distance travelled by bead µm	145	25
	310	40
	190	85
	260	30
	280	90

## Sheet: 3B
	GCaMP6 Intensity
Time (sec)	WT											par2a-/- mild						par2a-/- severe
11.133	1080.07	2109.35	831.14	1324.93	633.857	3048.21	3482.66	565.42	1589.72	1493.7	829.997	1915.27	1771.61	1455.19	3574.06	2280.36	1716.67	918.407	1022.64	945.205	1018.93	383.96	351.66	324.403
16.7	1490.2	2387.26	853.003	1604.42	767.138	3159.36	3564.39	620.762	1677.67	1607.38	986.701	1938.19	1805.92	1512.16	3700.83	2404.47	2098.77	953.232	1083.41	1028.31	1079.32	414.491	378.701	330.897
22.266	2084.7	2626.33	884.733	1891.19	916.742	3259.6	3619.81	676.141	1801.76	1697.61	1174.64	1952.24	1835.03	1558.08	3762.48	2467.96	2296.8	1000.85	1156.37	1074.95	1151.97	443.14	404.581	334.29
27.833	2927.98	2849.03	907.463	2259.33	1157.25	3333.22	3606.77	732.531	1932.49	1748.26	1351.17	1962.89	1856.65	1603.86	3802.71	2476.13	2417.95	1058.26	1221.9	1097.56	1216.86	468.997	427.62	336.322
33.4	3520.99	3066.41	932.867	2647.6	1373.66	3402.94	3561.43	785.182	1997.37	1791.4	1489.2	1970.38	1875.62	1639.93	3822.21	2516.45	2472.64	1204.15	1279.34	1128.05	1274.46	489.379	445.873	338.013
38.966	3806.14	3252.51	960.34	2896.45	1510	3479.62	3685.51	833.572	2023.46	1776.16	1608.08	1969.43	1886.47	1669.22	3814.59	2583.45	2512.97	1229.47	1331.01	1147.53	1325.9	501.569	456.616	337.849
44.533	3857.14	3426.07	989.386	3029.29	1628.65	3568.66	3695.93	877.736	2031.74	1802.26	1733.39	1962.2	1895.05	1699.21	3741.18	2666.21	2543.97	1244.48	1379.42	1191.12	1374.27	511.754	465.74	336.059
50.1	3862.38	3571.52	1026.3	3116.28	1730.99	3661.31	3704.95	925.367	2070	1843.2	1879.78	1951.9	1897.51	1722.45	3709.86	2742.06	2569.36	1254.73	1412.99	1201.17	1407.78	514.994	468.626	332.817
55.666	3875.61	3669.84	1070.09	3196.4	1825.81	3784.85	3707.66	987.941	2124.74	1884.46	2011.98	1937.62	1895.6	1748.85	3726.59	2792.44	2571.95	1258.9	1431.57	1202.55	1426.18	513.126	467.123	329.062
61.233	3885.21	3723.31	1120	3287.02	1910.11	3903.41	3704.18	1085.01	2197.96	1923.23	2139.47	1920.14	1887.6	1776.6	3688.56	2829.48	2592.15	1258.49	1447.1	1197.93	1441.73	504.818	459.814	324.224
66.799	3898.84	3747.32	1182.67	3368.57	1979.72	3990.18	3699.67	1213.88	2250.58	1958.83	2242.18	1900.26	1867.23	1788.36	3623.4	2867.56	2599.31	1256.35	1455.83	1185.63	1450.23	497.556	453.974	320.16
72.366	3934.39	3771.78	1248.47	3422.85	2023.34	4047.36	3685.18	1328.58	2275.41	2010.7	2319.2	1883.82	1835.87	1799.14	3536.8	2870.66	2595.54	1251.82	1461.43	1167.72	1455.89	487.932	445.598	318.777
77.933	3980.51	3796.66	1314.11	3462.36	2059.72	4085.44	3669.65	1414.5	2297.05	2043.55	2373.18	1872.16	1794.27	1809.9	3442.18	2860.85	2588.41	1244.95	1464.17	1145.56	1458.4	476.313	436.078	320.735
83.499	4030.12	3818.4	1377.74	3500.53	2091.81	4099.2	3652.52	1492.37	2314.44	2067.58	2407.81	1861.28	1745.4	1822.48	3201.19	2857.99	2506.62	1236.77	1462.18	1117.81	1456.16	464.433	425.317	322.831
89.066	4078.64	3839.39	1449.94	3528.32	2122.53	4111.33	3630.89	1575.46	2326.11	2086.61	2417.84	1844.71	1694.83	1829.41	3088.24	2844.4	2484.34	1225.56	1454.75	1085.37	1448.33	453.138	415.254	325.052
94.633	4114.45	3856.01	1527.24	3544.69	2144.41	4111.71	3604.38	1662.63	2330.51	2098.75	2420.47	1827.34	1647.27	1834.93	3034.12	2818.72	2463.51	1210.06	1444.83	1052.3	1438.22	440.644	403.87	326.967
100.199	4132.23	3869.96	1610.3	3554.97	2151.86	4101.24	3574.39	1740.31	2328.24	2108.42	2430.14	1807	1608.08	1837.69	2970.86	2772.05	2437.34	1191.15	1433.78	1020.22	1427.43	429.616	393.905	329.068
105.766	4122.2	3875.65	1703.13	3554.77	2153.62	4090.34	3538.96	1805.43	2324.58	2113.27	2508.53	1785.81	1578.17	1830.11	2895.92	2716	2403.17	1170.25	1364.61	987.984	1358.85	421.59	387.172	330.138
111.332	4095.85	3870.78	1806.11	3547.57	2157.46	4077.26	3511.58	1864.95	2314.34	2114.48	2505.43	1764.26	1554.02	1828.2	2772.81	2663.35	2369.19	1148.83	1346.4	957.452	1340.8	414.443	381.253	330.656
116.899	4055.28	3853.01	1918.24	3530.26	2157.33	4065.91	3494.07	1918.46	2303.59	2115.72	2499.57	1740.15	1534.31	1829.21	2644.45	2612.57	2330.76	1124.24	1329.73	929.492	1324.18	404.965	373.172	330.952
122.466	4008.31	3831	2033.18	3510.69	2155.26	4044.43	3465.99	1970.52	2288.35	2113.6	2487.45	1715.43	1516.9	1835.49	2514.29	2564.67	2284.83	1099.49	1315.39	903.124	1309.88	395.803	364.976	331.591
128.032	3961.1	3810.14	2143.55	3488.7	2154.5	4022.05	3435.24	2020.61	2265.87	2110.79	2476.89	1690.21	1502.74	1829.01	2391.62	2512.27	2237.02	1076.81	1301.42	877.492	1295.85	387.896	357.757	330.863
133.599	3915.52	3792	2254.35	3464.9	2144.58	3996.14	3408.33	2065.44	2243.01	2106.98	2461.95	1664.7	1489.45	1815.56	2252.63	2463.32	2186.19	1054.02	1286.56	854.495	1281.28	379.947	351.049	330.767
139.166	3872.33	3771.26	2371.97	3440.56	2130.23	3965.04	3383.72	2103.76	2220.79	2097.81	2450.44	1640.69	1477.29	1802.25	2105.57	2414.49	2136.44	1030.79	1271.21	832.493	1266	371.108	343.157	330.056
144.732	3833.61	3748.74	2494.33	3412.62	2115.04	3931.3	3349.04	2134.59	2199	2090.84	2436.16	1618.1	1464.71	1782.85	1959.01	2361.93	2085.96	1007.58	1256.92	810.953	1251.88	361.919	334.949	329.456
150.299	3793.27	3728.41	2612.15	3392.11	2099.88	3896.45	3317.17	2160.18	2176.57	2082.65	2423.19	1597.36	1452.4	1766.55	1813.46	2309.86	2036.51	983.886	1243.73	790.716	1238.54	353.475	328.041	328.284
155.865	3761.64	3707.68	2724.79	3367.02	2083.11	3859.87	3282.09	2180.96	2157.94	2072.57	2407.35	1577.51	1438.69	1749.37	1673.78	2256.98	1987.01	799.302	1231.6	772.968	1226.76	343.651	319.039	328.068
161.432	3736.28	3686.39	2837.06	3340.02	2063.78	3825.49	3253.97	2198.15	2135.31	2062.71	2391.35	1558.24	1424.97	1733.65	1542.34	2199.89	1935.21	911.47	1218.58	756.222	1214.06	332.549	308.762	327.578
166.999	3703.91	3664.01	2929.31	3312.35	2045.94	3785.01	3222.45	2211.97	2109.23	2050.19	2374.22	1540.71	1411.56	1716.7	1419.98	2142.54	1884.37	974.805	1204.7	740.676	1200.31	322.877	300.34	327.674
172.565	3670.16	3644.11	3003.01	3288.09	2027.95	3745.41	3193.99	2216.61	2081.08	2040.65	2356.74	1523.94	1399.81	1696.53	1305.04	2087.16	1835.61	987.695	1191.38	726.216	1187.11	312.119	290.797	325.82
178.132	3631.94	3621.89	3072.76	3258.62	2008.98	3708.7	3164.28	2217.44	2055.36	2029.05	2336.24	1508.75	1387.14	1686.99	1199.37	2034.57	1789.15	983.8	1176.91	712.834	1172.74	301.297	281.055	325.162
183.699	3592.89	3599.02	3128.02	3232.85	1990.25	3673.58	3132.69	2217.21	2027.57	2017.17	2316.96	1494.3	1369.28	1676.98	1104.27	1983.77	1738.92	975.45	1161.62	699.772	1157.47	290.198	270.998	326.139
189.265	3553.04	3579.86	3176.65	3207.68	1971.28	3631.18	3097.02	2221.92	1999.56	2004.04	2297.19	1480.39	1358.33	1666.64	1012.1	1934.2	1698.88	967.899	1145.99	688.084	1141.94	279.249	261.25	328.438
194.832	3513.54	3561.28	3221.91	3178.48	1951.69	3595.32	3060.84	2223.76	1973.07	1987.7	2278.98	1467.78	1346.47	1655.98	925.817	1888.2	1659.11	961.15	1131.94	679.128	1128	268.506	251.607	329.892
200.398	3472.89	3540.74	3260.65	3146.04	1931.58	3552.82	3031.61	2156.66	1949.01	1974.77	2258.74	1457.19	1334.31	1645.95	844.936	1845.97	1620.52	953.805	1115.31	668.808	1111.32	257.694	241.908	330.008
205.965	3425.5	3521.35	3301.8	3114.25	1911.75	3508.74	3000.46	2109.58	1922.55	1959.19	2239.17	1446.48	1320.76	1636.42	771.245	1807.39	1584.53	949.329	1100.35	658.586	1096.39	247.322	232.418	331.059
211.532	3390.13	3501.03	3339.22	3084.9	1891.02	3466.76	2966.87	2100.09	1897.06	1944.99	2220.06	1435.33	1308.39	1624.75	703.064	1770.03	1549.48	944.007	1083.24	648.713	1079.31	237.36	223.279	331.803
217.098	3351.73	3482.75	3379.22	3054.99	1870.68	3427.26	2933.47	2095.9	1872.87	1929.91	2201.77	1424.7	1296.27	1614.75	642.375	1728.51	1517.48	939.185	1067.25	639.31	1063.25	228.415	215.083	333.074
222.665	3314.93	3464.84	3403.14	3025.68	1849.46	3385.87	2901.84	2094.31	1849.2	1914.42	2183.62	1416.12	1283.21	1603.35	589.873	1688.61	1487.74	935.327	1051.73	630.559	1047.72	220.224	207.472	334.237
228.232	3280.55	3447.13	3425.65	2997.22	1826.43	3346.49	2867.92	2092.09	1825.17	1900	2161.19	1406.51	1270.21	1591.26	546.906	1646.1	1459.81	931.918	1037.35	621.762	1033.42	213.383	201.298	334.765
233.798	3241.9	3426.9	3439.52	2967.28	1804.84	3305.34	2834.06	2086.63	1802.26	1882.14	2139.96	1399.48	1257.55	1577.64	511.915	1611.11	1431.28	927.955	1021.58	612.956	1017.71	207.492	195.786	332.768
239.365	3205.14	3407.44	3451.73	2940.26	1780.02	3260.97	2797.52	2077.82	1779.58	1865.2	2121.26	1391.47	1244.36	1563.96	483.808	1566.82	1400.97	924.604	1008.27	604.372	1004.3	203.343	191.91	330.63
244.931	3165.36	3388.63	3457.74	2913.22	1755.04	3213.72	2764.26	2069.62	1756.21	1853.62	2101.65	1382.29	1233.13	1549.38	462.147	1522.59	1372.26	920.4	994.895	596.81	990.99	200.056	188.683	329.023
250.498	3121.93	3371.21	3450.77	2885.65	1731.74	3174.62	2732.61	2061.83	1734.16	1837.24	2082.79	1371.32	1222.35	1535.02	444.336	1478.41	1341.48	915.744	982.041	589.145	978.195	198.153	186.972	327.651
256.065	3079.09	3351.94	3443.78	2857.63	1706.32	3129.98	2698.64	2053.16	1714.63	1818.83	2065.31	1359.06	1213.01	1519.26	429.455	1435	1312.39	911.929	969.682	581.569	965.932	196.339	185.286	325.99
261.631	3035.97	3335.38	3436.77	2826.56	1683.53	3087.87	2666.16	2042.42	1696.06	1806.55	2046.28	1344.83	1204.58	1502.25	417.108	1394.16	1284.86	908.499	957.573	574.526	953.929	194.815	183.835	324.245
267.198	2989.45	3316.9	3420.34	2799.93	1658.96	3044.74	2632.71	2031.7	1678.86	1793.83	2029.47	1332.65	1197.99	1486.51	407.594	1354.13	1257.24	904.397	946.1	567.184	942.5	193.752	182.842	321.556
272.765	2941.87	3298.01	3407.31	2773.53	1631.27	3007.74	2600.51	2013.76	1657.66	1778.19	2011.05	1320.89	1190.47	1469.96	399.864	1315.49	1228.32	901.174	934.977	559.62	931.475	192.589	181.796	319.086
278.331	2898.52	3277.2	3390.03	2746.83	1606.21	2965.59	2567.07	1997.27	1640.15	1760.97	1994.77	1310.23	1184.23	1453.04	392.503	1279.85	1200.69	897.38	925.142	552.478	921.67	191.739	180.923	315.606
283.898	2852.3	3260.24	3366.96	2719.8	1582.98	2924.86	2536.89	1980.67	1619.85	1748.1	1976.54	1299.26	1178.42	1436.15	386.663	1244.27	1174.51	893.132	916.233	546.194	912.923	190.973	180.062	311.804
289.464	2795.17	3235.66	3340.86	2695.2	1558.53	2884.32	2502.74	1961.21	1603.73	1732.99	1959.2	1288.9	1173.19	1418.51	381.8	1211.32	1149.91	888.272	907.963	538.654	904.792	190.027	179.284	309.748
295.031	2742.44	3214.08	3316.19	2667.8	1535.58	2841.3	2466.86	1942.26	1579.88	1718.55	1943.01	1279.65	1168.88	1401.18	377.093	1179.07	1125.95	883.325	900.782	530.787	897.642	189.397	178.586	309.363
300.598	2695.34	3195.49	3284.74	2640.84	1513.15	2795.23	2432.85	1925.64	1564.7	1702.61	1923.96	1270.62	1164.72	1383.84	372.621	1151.34	1103.11	878.465	894.395	524.858	891.403	188.771	177.939	308.334
306.164	2649.46	3175.61	3252.22	2613.89	1516.11	2755.77	2401.3	1909.76	1547.9	1689.12	1908.23	1261.03	1161.08	1365.11	368.397	1128.62	1081.88	873.788	889.016	518.571	885.937	188.273	177.513	307.001
311.731	2603.91	3156.4	3215.81	2587.73	1490.83	2715.73	2370.36	1893.78	1533.71	1673.49	1891.22	1253.42	1157.67	1347.91	365.589	1093.11	1060.59	869.193	884.599	512.333	881.6	187.504	176.879	305.295
317.298	2556.23	3137.59	3180.13	2563.96	1466.45	2677.01	2337.41	1878.19	1518.45	1659.86	1874.72	1245.65	1154.74	1329.87	363.117	1065.56	1038.9	861.647	879.944	505.569	877.048	187.075	176.538	303.964
322.864	2509.19	3118.59	3147.1	2539.41	1443.63	2635.62	2303.92	1862.74	1503.23	1644.33	1858.15	1238.55	1151.57	1311.99	359.001	1042.54	1020.22	853.352	875.877	498.884	872.921	186.434	175.899	301.839
328.431	2462.06	3097.93	3113.97	2516.34	1420.96	2595.69	2272.02	1848.09	1487.57	1629.62	1840.08	1231.91	1148.39	1294.79	353.776	1021.08	1003.12	848.827	872.498	492.064	869.55	186.214	175.599	296.224
333.997	2416.05	3079.18	3083.47	2493.49	1397.65	2554.82	2238.56	1832.5	1471.42	1614.87	1825.13	1224.52	1146.04	1277	350.277	1000.6	987.426	842.718	869.181	486.683	866.252	185.487	174.832	294.418
339.564	2370.25	3060.68	3053.5	2471.91	1374.96	2517.41	2204.38	1816.23	1455.37	1602.62	1807.3	1217.55	1142.86	1261.04	346.347	977.894	971.651	838.636	867.072	480.231	864.11	184.909	174.331	292.829
345.131	2325.05	3041.17	3023.7	2450.01	1351.97	2476.68	2172.95	1796.78	1439.31	1590.04	1789.56	1210.02	1140.36	1244.77	347.34	953.311	956.209	835.342	864.147	475.059	861.228	184.629	174.083	291.781
350.697	2282.52	3022.09	2991.29	2425.72	1330.18	2435.23	2141.03	1775.46	1421.9	1576.23	1771.44	1203.22	1138.6	1229.46	345.648	933.008	941.676	831.839	861.67	469.508	858.783	183.994	173.495	290.049
356.264	2239.67	3003.61	2963.26	2404.59	1308.76	2397.03	2108.16	1756.81	1405.71	1562.16	1758.65	1196.47	1136.81	1214.31	340.15	913.695	927.98	828.59	859.364	463.807	856.451	183.763	173.321	287.95
361.831	2195.99	2985.69	2933.07	2384.82	1287.52	2357.4	2075.64	1738.98	1390.08	1550.25	1745.05	1189.06	1134.37	1200.05	334.556	897.269	915.208	823.559	857.901	457.791	855.039	183.143	172.749	285.468
367.397	2153.05	2967.54	2903.3	2364.51	1266.7	2317.81	2042.26	1718.18	1374.07	1538.94	1746.25	1181.68	1132.32	1186.52	329.93	881.629	902.919	820.25	856.403	452.728	853.605	182.657	172.268	283.177
372.964	2109.24	2950.32	2871.01	2343.36	1247.19	2278.64	2003.04	1697.58	1355.25	1527.22	1732.2	1174.08	1130.49	1171.91	326.84	866.736	891.223	816.361	853.662	447.716	850.854	181.798	171.537	279.382
378.53	2065.34	2931.73	2841.43	2323.27	1226.79	2238.8	1967.35	1677.13	1341.18	1514.09	1716.59	1167.53	1128.76	1159.31	328.366	853.477	880.638	812.746	850.973	442.997	848.234	181.169	170.976	276.398
384.097	2020.39	2913.57	2812.52	2306.56	1208.02	2202.38	1936.63	1655.6	1323.95	1503.08	1701.58	1160.4	1126.55	1146.35	323.591	838.737	871.193	810.078	849.082	437.24	846.358	180.498	170.296	274.272
389.664	1976.27	2894.29	2783.37	2288.08	1188.83	2162.82	1908.62	1634.42	1305.4	1492.18	1688.06	1153.81	1123.53	1133.53	321.984	824.905	861.397	807.558	847.451	432.881	844.772	179.863	169.815	272.566
395.23	1933.9	2873.92	2757.33	2269.25	1170.92	2124.43	1877.52	1613.26	1290.72	1481.62	1675.44	1147.66	1121.48	1121.17	321.498	811.963	851.411	805.641	843.686	428.634	841.015	179.383	169.336	270.128
400.797	1890.78	2853.14	2729.45	2251.06	1152.02	2086.08	1847.41	1591.49	1272.64	1473.04	1661.62	1141.41	1119.64	1109.17	320.135	799.599	843.111	803.461	841.663	424.867	839	178.568	168.369	268.391
406.364	1849.02	2832.3	2702.61	2233.95	1135.86	2051.8	1822.16	1569.51	1253.93	1459.85	1648.09	1135.34	1117.36	1097.24	316.813	788.083	834.106	801.842	839.759	419.976	837.045	178.213	168.069	267.011
411.93	1806.54	2811.12	2674.5	2216.49	1120.24	2012.6	1794.8	1547.58	1234.33	1449.88	1634.14	1129.88	1114.65	1085.76	315.555	777.065	824.466	800.23	837.451	416.119	834.843	177.551	167.642	266.159
417.497	1764.82	2787.43	2647.21	2200.93	1103.58	1976.1	1765.68	1525.79	1215.06	1444.44	1623.94	1123.87	1111.76	1075.27	313.399	766.484	817.343	797.291	835.591	412.488	833.013	176.826	166.982	265.646
423.063	1724.57	2765.38	2618.5	2183.62	1086.26	1932.38	1736.94	1504.79	1193.78	1430.76	1607.57	1118.21	1109.65	1064.64	312.195	756.195	810.972	795.304	833.218	408.746	830.66	176.457	166.81	264.661
428.63	1684.37	2743.64	2590.91	2167.99	1071.02	1889.2	1709.31	1482.65	1171.48	1421.56	1593.51	1112.38	1106.9	1054.76	311.466	745.632	804.879	792.59	831.342	405.442	828.688	175.535	166.318	259.662
434.197	1644.38	2719.72	2562.78	2150.97	1054.99	1853.2	1680.91	1461.34	1148.82	1411.86	1580.91	1106.39	1104.27	1044.84	310.697	736.097	799.22	790.333	829.188	403.788	826.622	175.056	165.948	258.313
439.763	1605.8	2697.23	2535.25	2134.37	1039.77	1817.79	1652.51	1437.94	1123.63	1403.05	1566.7	1102.37	1102.28	1034.48	310.978	726.422	793.65	787.826	826.743	403.294	824.271	174.254	165.111	257.632
445.33	1567.11	2674.76	2510.02	2115.97	1024.58	1783.42	1624.79	1415.97	1098.71	1391.54	1552.62	1098.5	1100.38	1024.28	311.148	713.866	788.038	785.487	825.116	398.585	822.602	173.589	164.557	257.418
450.897	1527.99	2651.74	2485.84	2098.94	1008.28	1749.66	1598.53	1393.81	1072.68	1381.98	1517.79	1094.88	1097.69	1013.7	309.291	705.608	783.7	782.86	823.153	396.076	820.687	173.188	164.143	256.821
456.463	1489.91	2627.69	2459.09	2083.1	993.263	1717.1	1572.41	1371.88	1045.89	1374.1	1506.04	1092.29	1093.56	1003.29	308.109	697.672	779.155	780.306	821.259	394.173	818.807	172.357	163.44	256.227
462.03	1451.94	2603.06	2431.94	2065.89	979.214	1683.6	1549.08	1350.6	1018.26	1365.29	1493.99	1089.33	1089.87	993.105	304.712	689.514	775.071	778.403	819.316	392.004	816.84	171.937	162.965	255.849
467.596	1415.46	2576.92	2406.6	2048.34	964.896	1656.66	1522.96	1330.86	991.815	1356.38	1482.87	1086.15	1084.02	983.466	301.173	681.343	771.335	776.449	817.718	390.405	815.213	171.252	162.447	255.23
473.163	1379.19	2550.6	2380.46	2032.48	950.976	1629.74	1500.76	1304.9	964.757	1348.12	1470.21	1084.08	1081.64	973.062	299.86	674.32	767.705	772.81	816.351	388.904	813.909	170.94	162.203	255.002
478.73	1343.93	2523.11	2353.56	2014.83	937.696	1600.15	1480.13	1281.74	937.497	1339.4	1458.76	1082.25	1079.07	962.778	298.959	667.805	764.426	770.23	814.39	387.328	811.935	170.601	161.858	254.348
484.296	1308.69	2495.65	2326.38	1997.55	921.923	1570.39	1460.04	1261.91	911.041	1330.77	1447.61	1079.95	1076.51	952.141	297.71	662.993	760.426	768.091	812.66	386.185	810.123	169.899	161.288	252.985
489.863	1274.36	2468.09	2300.74	1977.83	910.634	1542.61	1438.67	1241.84	884.418	1323.12	1436.67	1077.73	1074.02	941.852	295.871	658.377	757.281	765.809	811.935	385.008	809.464	169.311	160.668	252.807
495.43	1241.61	2441.36	2277.48	1959.69	898.103	1515.41	1418.93	1222.79	860.45	1314.66	1425.68	1075.45	1071.51	932.787	294.959	655.258	752.721	763.689	810.115	383.654	807.654	168.936	160.32	252.201
500.996	1211.4	2416.9	2253.16	1941.86	885.19	1490.43	1400.48	1203.2	838.504	1307.72	1415.94	1073.42	1068.32	923.693	293.981	652.073	749.398	761.406	807.921	382.727	805.452	167.945	159.455	251.573
506.563	1182.74	2387.52	2228.08	1921.62	872.123	1464.43	1381.01	1184.3	812.538	1299.58	1404.81	1071.75	1064.96	914.79	292.701	649.649	746.568	757.729	806.75	381.412	804.258	168.001	159.544	250.672
512.129	1155.59	2357.9	2203.74	1901.97	859.759	1441.5	1363.06	1165.54	792.111	1292.28	1393.42	1069.25	1061.74	906.895	290.852	649.092	743.175	755.253	804.827	380.752	802.445	167.886	159.469	249.57
517.696	1128.68	2325.7	2178.63	1882.22	848.081	1416.52	1343.61	1146.19	774.644	1285.37	1381.56	1066.97	1058.38	900.188	290.269	648.021	740.835	753.062	803.025	379.542	800.507	167.677	159.334	249.282
523.263	1100.37	2293.5	2154.98	1862.21	838.703	1392.76	1324.32	1126.9	758.65	1277.67	1371.49	1064.62	1054.98	892.75	289.454	647.353	738.633	751.445	800.86	379.112	798.384	167.649	158.573	248.563
528.829	1073.1	2258.8	2131.07	1839.97	827.413	1374.77	1308.63	1108.52	743.676	1269.6	1360.09	1062.6	1051.61	886.069	287.654	646.842	734.394	750.027	799.662	377.844	797.178	166.808	157.995	248.03
534.396	1047.81	2213.92	2106.04	1816.15	816.744	1354.88	1292.68	1088.23	729.344	1265.14	1348.92	1059.6	1049.91	880.189	287.099	646.309	729.978	746.96	797.466	376.835	794.941	166.066	157.448	247.275
539.963	1022.65	2175.92	2080.75	1793.58	806.91	1336.53	1276.97	1069.87	716.088	1256.47	1338.38	1057.56	1048.08	875.182	285.391	645.884	728.665	745.069	795.794	375.386	793.363	166.219	157.638	247.206
545.529	998.871	2139.13	2056.97	1769.75	797.667	1319.18	1263.52	1051.74	704.656	1248.5	1325.75	1054.66	1045.14	871.505	284.158	645.683	727.076	741.665	794.466	374.154	791.976	165.738	157.328	246.425
551.096	975.811	2102.3	2034.72	1743.99	787.934	1302.63	1249.79	1032.06	694.208	1242.32	1315.11	1051.99	1043.62	868.959	282.794	644.961	725.109	739.769	792.451	373.028	789.913	165.284	156.921	245.815
556.662	952.671	2065.01	2009.66	1716.78	779.754	1287.35	1237.27	1014.07	684.117	1233.83	1303.27	1049.36	1041.92	866.456	281.585	644.824	722.85	738.057	789.846	372.043	787.247	164.995	156.598	245.352
562.229	931.248	2027.65	1985.82	1688.86	772.234	1272.42	1225.07	997.12	675.167	1225.52	1291.71	1047.05	1038.48	865.427	282.201	644.451	721.021	735.873	787.643	370.822	785.137	164.437	156.051	244.868
567.796	910.312	1991.97	1961.77	1660.26	764.629	1260.12	1213.85	978.93	669.57	1220.25	1279.77	1044.6	1036.15	864.765	280.41	644.173	713.688	733.355	787.593	369.636	785.054	164.128	155.751	244.162
573.362	891.857	1955.28	1937.39	1629.05	756.371	1248.64	1203.78	960.932	665.954	1214.08	1269.85	1041.8	1034.09	864.13	279.537	643.497	711.713	731.014	786.589	368.766	783.993	164.096	155.684	243.796
578.929	873.262	1920.37	1912.97	1598.13	748.436	1236.19	1193.29	945.718	662.435	1208.24	1258.81	1038.9	1031.12	864.3	278.964	642.117	712.829	729.291	784.448	367.645	781.846	163.863	155.456	243.551
584.496	855.478	1886.39	1890.07	1564.61	740.808	1224.86	1184.12	929.449	660.022	1202.76	1245.16	1037	1027.84	863.274	276.949	638.861	711.713	726.278	783.165	366.773	780.63	163.319	154.975	243.433
590.062	838.89	1852.42	1868.16	1530.44	735.631	1214.44	1175.22	913.732	658.26	1197.32	1234.15	1034.14	1025.76	862.601	276.369	637.645	710.091	723.255	781.705	365.644	779.154	163.537	155.132	243.281
595.629	823.082	1819.52	1844.15	1496.08	728.214	1203.66	1166.4	898.081	656.979	1190.58	1223.33	1032.59	1022.92	862.235	275.75	636.822	709.601	720.497	779.996	364.911	777.407	163.048	154.634	242.967
601.195	807.407	1788.91	1819.72	1462.69	718.503	1195.56	1157.56	882.679	656.843	1184.51	1210.82	1030.02	1021.39	862.827	275.692	635.932	708.603	719.11	778.121	364.054	775.489	162.703	154.329	242.636
606.762	793.436	1760.74	1795.23	1430.29	710.234	1186.13	1149.01	866.747	653.288	1178.88	1197.11	1028.03	1019.72	862.621	274.989	634.796	706.343	715.472	775.117	362.714	772.633	162.703	154.309	241.682
612.329	780.455	1733.44	1771.56	1398.15	702.637	1177.83	1143.09	851.567	653.959	1172.2	1185.81	1026.25	1017.62	862.967	274.262	633.663	704.75	711.19	773.62	362.027	771.093	162.292	153.895	240.979
617.895	768.43	1705.59	1747.64	1367.98	697.727	1168.84	1137.25	836.635	653.305	1165.97	1188.33	1024.18	1015.51	862.775	272.494	632.778	703.32	709.527	771.946	360.901	769.383	162.337	154.008	240.163
623.462	757.501	1678.33	1724.05	1338.53	692.231	1161.65	1132.74	821.868	653.97	1159.74	1174.02	1022.01	1013.66	862.248	272.522	631.701	701.216	707.229	771.157	360.116	768.578	161.454	153.096	240.163
629.029	747.02	1651.1	1700.65	1310.47	685.645	1156.3	1127.45	807.469	653.78	1154.26	1159.5	1020.92	1012.49	862.041	270.723	630.562	699.285	706.004	769.444	359.23	766.884	161.954	153.589	239.888
634.595	739.57	1625.87	1677.3	1283.27	678.537	1150.06	1122.85	792.653	654.719	1148.19	1145.28	1019.39	1010.91	860.886	268.744	629.434	697.434	704.648	768.069	358.188	765.353	162.084	153.792	239.726
640.162	731.075	1602.92	1653.92	1256.83	670.936	1145.27	1117.95	777.893	655.335	1142.45	1131.4	1019.23	1007.89	860.324	267.476	629.078	696.63	702.455	765.872	357.897	763.287	161.687	153.329	239.396
645.728	725.171	1581.78	1631.35	1231.11	664.533	1138.65	1114.91	766.215	655.822	1134.83	1117.27	1015.49	1006.15	860.229	267.168	628.462	695.522	700.698	743.734	357.344	736.067	161.198	152.793	239.421
651.295	716.877	1561.99	1607.24	1207.12	657.566	1134.99	1110.96	752.049	656.554	1127.08	1102.9	1012.88	1004.73	859.721	266.172	627.66	694.261	698.348	736.885	356.53	735.456	161.468	153.189	238.999
656.862	712.693	1543.76	1583.58	1184.3	649.445	1127.89	1106.61	737.524	657.574	1121.72	1087.96	1011.16	1001.45	859.493	265.72	627.363	693.28	696.607	733.847	355.59	732.443	161.335	152.95	238.625
662.428	710.506	1526.48	1561.08	1162.82	645.644	1124.89	1103.49	726.142	658.837	1117.69	1073.13	1010.01	999.886	859.104	265.691	626.369	691.671	694.448	732.558	354.626	731.144	161.395	153.051	238.994
667.995	709.078	1511.1	1537.1	1140.49	639.415	1121.51	1100.29	713.628	659.332	1107	1058.59	1008.68	995.912	858.636	265.074	626.043	690.633	691.845	730.342	352.183	728.921	160.564	152.312	238.237
673.562	707.339	1496.99	1514.27	1119.33	631.811	1116.67	1097.22	702.041	660.368	1102.56	1044.46	1007.73	992.999	857.863	265.172	624.335	688.452	690.124	728.525	351.816	727.095	160.522	152.269	237.372
679.128	707.206	1482.74	1491.94	1099.27	625.832	1111.61	1094.7	690.469	660.093	1099.95	1030.31	1007.17	990.919	858.227	265.198	622.903	688.363	688.385	726.42	351.341	725.002	160.632	152.433	237.217
684.695	707.375	1469.49	1467.96	1078.07	619.474	1109.1	1091.79	679.415	661.075	1096.42	1016.77	1006.28	989.268	857.246	265.615	622.6	692.581	686.733	724.155	350.784	722.744	159.893	151.537	236.436
690.261	707.148	1457.13	1446.39	1057.28	613.692	1104.87	1090.24	667.469	659.723	1092.49	1002.99	1005.52	987.375	856.381	265.842	621.633	692.6	685.475	722.702	350.455	721.314	160.154	151.852	235.701
695.828	706.908	1445.27	1424.9	1040.67	607.649	1101.8	1088.73	656.999	660.995	1087.18	989.478	1003.76	984.943	856.594	263.903	620.319	689.213	683.443	720.807	349.557	719.418	159.893	151.636	235.175
701.395	706.301	1433.6	1403.43	1025.21	601.764	1099.71	1087.21	646.169	659.961	1085.07	976.655	1002.56	982.916	856.486	263.455	619.539	688.645	681.687	718.383	349.027	716.892	159.432	151.151	234.261
706.961	706.083	1422.18	1382.08	1009.87	596.43	1099.51	1086.39	635.538	661.123	1081.82	963.451	1001.07	980.923	857.628	263.963	618.373	687.498	678.806	717.115	349.736	715.566	159.201	150.972	234.432
712.528	705.421	1410.93	1360.85	995.311	590.315	1098.61	1086.31	624.613	661.023	1078.45	950.987	999.764	979.204	857.598	264.855	617.474	685.482	676.195	715.745	349.975	714.239	159.386	151.053	233.843
718.095	703.935	1400.39	1340.88	980.816	582.723	1097.21	1086.95	614.247	660.317	1076.49	936.582	998.274	977.506	857.161	264.849	616.75	682.055	670.668	713.905	349.366	712.467	159.699	151.427	233.245
723.661	702.712	1389.51	1320.38	967.678	578.685	1096.9	1086.3	604.309	658.99	1073.04	923.256	996.783	975.676	856.753	264.543	616	680.148	669.88	707.238	347.684	705.754	159.713	151.427	232.529
729.228	701.127	1378.87	1299.65	955.363	573.933	1096.16	1086.86	594.934	659.475	1070.09	909.666	996.11	973.541	857.622	265.05	615.318	678.062	669.311	705.554	347.133	703.974	159.789	151.528	232.197
734.794	700.022	1367.86	1278.47	940.486	570.716	1096.21	1087.8	585.793	659.421	1066.55	896.735	995.02	971.836	857.883	264.678	614.423	677.075	667.297	703.917	347.783	702.367	159.498	151.267	231.548
740.361	697.491	1356.57	1256.66	930.2	565.436	1096.56	1088.18	577.368	657.802	1062.68	883.57	994.298	969.846	857.12	262.733	614.416	671.115	665.367	701.787	347.04	700.249	159.244	151.032	230.753
745.928	696.399	1345.28	1237.32	920.278	560.907	1095.49	1090.51	568.458	657.618	1058.13	870.59	993.201	967.852	856.844	258.907	613.748	669.647	663.367	700.028	346.921	698.481	159.038	150.825	230.604
751.494	693.85	1336.09	1217.63	910.965	556.004	1095.91	1092.55	560.567	657.677	1053.54	857.425	992.151	965.581	856.702	259.43	612.432	669.267	648.781	697.482	346	695.861	158.554	150.473	229.611
757.061	692.144	1326.95	1198.21	902.352	552.015	1096.98	1093.97	553.006	657.048	1049.27	845.545	990.525	962.631	856.992	260.439	611.378	668.061	647.672	694.496	345.081	692.867	158.339	150.246	228.403
762.628	690.283	1317.24	1179.74	893.971	547.899	1095.77	1096.85	545.803	656.974	1045.34	832.558	990.055	960.74	856.606	255.796	610.451	667.135	645.707	691.711	344.735	690.082	158.011	149.954	228.579
768.194	689.492	1308.7	1162.21	884.532	544.356	1094.48	1097.89	539.198	657.479	1042.25	819.258	989.148	959.185	856.344	255.552	610.235	664.943	643.917	690.355	344.112	688.673	157.708	149.693	227.521
773.761	688.073	1300.17	1146.48	876.55	540.266	1093.48	1101.16	532.868	647.045	1038.69	808.84	987.982	957.02	855.17	254.776	609.45	664.585	642.34	687.744	343.935	686.017	157.534	149.571	227.119
779.327	686.816	1292.06	1130.4	868.812	536.978	1091.79	1103.78	525.692	655.58	1035.02	794.642	986.962	954.883	854.683	254.89	608.657	664.206	640.699	685.206	343.837	683.502	157.618	149.683	227.014
784.894	686.076	1283.6	1115.7	861.029	532.425	1092.29	1105.47	515.894	660.3	1032.78	782.26	985.527	953.742	854.812	254.782	607.897	663.293	640.037	682.715	343.21	681.031	157.612	149.642	227.796
790.461	685.216	1276.07	1101.3	854.895	529.222	1092.03	1107.88	509.754	664.18	1028.53	769.224	984.244	951.909	854.498	255.306	606.522	661.593	638.698	678.425	342.208	676.647	157.983	150.034	227.555
796.027	683.709	1268.17	1088.23	848.854	525.714	1090.3	1111.44	504.876	662.438	1025.84	757.083	984.098	950.266	853.202	255.805	605.195	660.64	637.043	677.502	343.335	675.652	157.783	149.826	227.302
801.594	681.584	1259.78	1074.91	843.506	522.639	1089.78	1111.99	501.201	661.924	1023.68	743.661	982.944	947.496	851.974	254.762	603.892	659.224	636.448	674.869	343.307	673.019	156.933	149.15	227.427
	681.35	1252.57	1061.71	838.029	520.074	1089.2	1112.85	495.53	662.836	1019.92	730.339	982.186	944.95	852.03	254.831	603.276	657.795	635.212	667.38	343.15	665.434	156.712	149.081	226.806
	681.161	1246.6	1049.13	832.978	518.317	1088.72	1112.2	493.124	663.792	1015.95	717.568	981.045	943.49	851.223	254.479	603.102	656.029	633.816	666.022	343.177	664.067	156.739	149	226.137
	679.715	1240	1037.99	828.412								980.091	941.067	851.098	254.621	603.057	654.463
	679.453	1234.12	1026.97	823.79	516.662	1091.05	1113.85	489.641				978.709	939.993	851.448	254.257	602.89	652.656
	679.143	1228.49	1016.57	819.245	516.222	1093.96	1114.1	488.304				977.754	938.318	851.688	253.81	604.899	651.822
	677.829	1223.74	1007.74	814.515	515.059	1098.77	1114.51	486.807				975.208	937.194	850.788	254.123	612.264	650.794
	676.693	1218.71	999.601	810.346	513.69	1103.54	1113.3	486.637				974.436	936.263	852.974	254.581	628.284	651.011
	675.401	1215.71	990.099	806.916	512.488	1109.12	1112.94	487.134				973.023	934.179	868.23	256.189	650.386	650.325
	673.927	1213.73	981.695	803.585	511.523	1116.79	1115.5	488.14				971.709	932.907	881.386	257.063	679.296	649.65
	673.789	1213.21	972.147	801.105	510.783	1124.13	1113.22	489.67				970.418	930.996	886.778	256.856	715.285	649.085
	672.971	1212.88	963.069	799.52	509.274	1133.01	1112.48	490.484				969.526	929.279	881.388	257.146	756.614	650.898
	671.96	1213.05	954.652	797.592	508.427	1141.87	1112.87	490.394				967.989	927.891	869.852	257.363	795.53	658.444
	670.639	1213.32	947.027	796.12	506.586	1150.94	1113.48	492.645				967.954	924.956	859.609	255.736	828.68	670.412
	669.998	1214.62	939.198	794.507	504.61	1159.37	1115.54	495.241				966.009	922.454	854.413	254.223	855.093	683.913
	669.11	1216.26	932.338	793.22	504.354	1169.77	1117.99	497.785				964.378	921.199	852.541	252.934	874.143	698.923
	668.719	1218.14	925.567	792.804	503.231	1179.16	1119.99	501.03				962.804	919.531	852.065	252.033	886.524	716.582
	668.056	1223.89	918.788	792.325	502.257	1189.31						961.567	920.189	852.177	253.153	893.544	734.629
	667.453	1231.79	911.626	792.195	500.398	1198.18						960.613	917.237	853.323	253.445	895.813	752.001
	667.305	1239.69	904.883	792.95	496.141	1208.1						959.762	913.656	853.804	252.078	894.055	766.277
	666.309	1248.47	899.253	792.41	495.472	1216.86						958.658	913.096	854.892	250.769	887.773	777.26
	666.066	1259.32	892.984	792.917	494.226	1226.41						958.288	911.77	857.208	250.578	878.058	787.218
	665.431	1275.17	887.195	793.949	493.545	1232.02						957.446	909.514	861.315	251.535	865.659	794.518
	665.824	1291.02	880.849	795.299	492.707	1235.15						955.857	907.813	868.168	253.639	851.567	801.828
	664.797	1306.91	873.972	795.675	494.712	1235.95						954.415	906.171	876.381	255.955	834.753	807.692
	664.388	1323.45	868.146	797.292	497.807	1232.84						953.084	904.392	884.476	255.396	817.758	813.482
	663.695	1341.45	863.112	798.643	498.306	1227.63						951.97	902.714	890.657	255.639	805.513	818.741
	663.84	1359.6	857.221	800.14	499.231	1218.41						950.165	901.537	892.78	254.45	797.515	820.076
	662.932	1375.87	852.712	802.139	499.34	1207.92						948.752	902.14	890.591	252.689	793.148	818.837
	662.825	1378.9	848.813	803.728	500.194	1195.33						947.8	900.328	458.544	252.424	789.43	815.926
	662.39	-12.922	846.061	804.996	501.24	1179.01						946.22	896.504	519.268	251.456	788.406	811.232
	662.302	17.469	843.412	807.051	502.499	1162.23								544.434	251.856	778.044	803.663
			839.61	807.776	503.982	1145.25								682.776	252.772	764.343	795.739
			835.102		504.736	1126.93									251.172	751.995	786.024
					505.034	1109.54											776.647
					504.313												767.011

## Sheet: 3C
	WT	par2a-/- mild	par2a-/- severe
GCaMP6 Intensity Area Under Curve	1629600	1005931	671198
	2085255	957035	738239
	1732824	967427	435468
	1732410	699535	735720
	966515	974926	182352
	1814785	942133	170453
	1653487		221225
	1058370
	1031304
	1199847
	1278848

## Sheet: 3F
t(mins)	Sibs (GCaMP6 Intensity)					Par2a (Mild) Mutants (GCaMP6 Intensity)
0	340.819	363.903	418.095	348.706	568.702	345.024	316.273	339.322	301.986	293.173
0.5	336.94	361.832	400.715	362.746	556.383	341.056	316.64	335.18	295.056	294.889
1	331.146	358.257	393.408	374.583	550.139	337.248	324.065	333.432	297.431	300.22
1.5	327.045	358.254	386.232	390.708	554.684	328.191	314.196	328.182	297.926	305.653
2	323.294	354.83	379.885	431.97	546.75	335.327	323.083	324.753	295.479	311.777
2.5	321.112	352.403	370.731	440.984	544.827	340.038	311.104	320.685	297.534	316.319
3	319.003	350.285	360.962	447.672	524.758	324.805	308.53	318.495	299.99	320.787
3.5	320.621	352.744	353.509	435.086	521.582	329.242	316.901	317.383	300.371	323.161
4	320.214	349.965	345.469	463.87	508.575	315.411	323.042	315.897	299.986	323.806
4.5	322.385	353.183	340.985	474.212	503.319	303.721	322.128	316.243	302.438	327.653
5	324.191	360.641	348.282	483.864	491.405	304.196	322.408	321.455	304.807	326.567
5.5	323.052	400.615	407.284	482.087	471.145	312.587	326.273	326.508	305.977	330.349
6	337.48	423.304	431.032	508.287	457.806	315.501	329.694	338.126	306.014	335.287
6.5	360.83	423.795	435.524	516.555	441.717	319.998	343.141	345.338	308.562	330.981
7	396.19	424.433	434.929	536.002	427.109	320.238	333.167	357.864	310.364	327.671
7.5	408.958	441.029	451.625	539.802	415.735	325.921	353.706	350.834	311.787	327.318
8	422.292	446.05	445.748	553.044	414.818	328.775	349.382	350.374	310.651	345.241
8.5	433.668	441.373	451.871	549.601	434.876	327.506	357.298	354.798	315.438	348.082
9	439.99	418.394	451.476	555.965	448.599	317.967	365.23	365.526	309.974	335.182
9.5	427.916	451.059	427.151	548.072	477.616	323.255	370.78	358.359	309.29	336.225
10	411.041	430.692	423.659	540.594	517.874	334.292	380.975	372.259	309.059	355.045
10.5	400.498	451.104	443.706	527.794	495.23	338.183	385.33	378.806	309.339	342.735
11	401.129	461.818	441.9	506.247	483.812	337.956	380.531	390.216	306.87	340.502
11.5	423.039	458.605	439.404	481.936	493.55	339.014	392.639	394.896	304.932	346.246
12	443.413	482.471	454.129	469.05	506.226	339.373	400.657	395.446	304.02	344.719
12.5	448.651	497.012	448.923	454.092	481.262	339.767	401.941	408.87	301.625	338.216
13	451.45	492.693	463.084	438.282	508.555	341.686	404.128	427.407	301.583	335.381
13.5	455.962	513.706	451.911	423.297	494.957	332.122	402.911	432.317	301.232	337.557
14	469.245	521.547	455.66	409.047	516.837	328.827	397.811	431.78	299.3	339.274
14.5	481.412	523.984	451.197	394.027	526.275	331.899	393.575	409.835	296.965	334.047
15	491.803	536.665	450.429	379	519.893	319.33	387.242	382.229	295.048	331.042
15.5	503.15	549.915	451.096	367.391	539.822	315.75	386.17	363.288	293.619	327.813
16	509.892	559.375	449.87	369.244	554.44	311.996	381.434	349.16	291.066	331.834
16.5	512.159	568.355	436.713	383.425	550.826	311.761	378.394	333.783	292.901	329.747
17	510.307	586.553	427.256	381.862	539.836	309.983	373.881	321.604	296.596	324.115
17.5	509.371	571.077	419.376	423.888	554.435	303.79	368.618	317.353	298.312	323.53
18	530.679	579.444	416.806	417.61	533.726	301.186	367.482	318.595	301.753	318.459
18.5	539.494	563.441	400.111	439.387	516.263	300.718	359.142	322.432	306.914	316.358
19	535.776	562.479	389.195	429.126	500.048	300.266	362.139	325.477	309.428	313.619
19.5	539.907	550.595	380.495	438.106	490.32	299.943	350.484	335.356	312.346	316.792
20	545.419	540.91	374.626	446.078	467.003	296.44	349.884	351.382	315.304	314.18
20.5	544.913	533.379	366.536	436.206	466.031	297.443	346.685	365.284	316.796	310.642
21	534.465	526.311	372.783	456.67	459.897	301.824	350.096	368.728	315.957	308.565
21.5	535.816	526.702	347.202	453.199	449.088	305.036	357.935	367.962	315.867	305.478
22	529.612	508.941	355.826	467.201	446.122	311.562	361.302	365.159	314.496	301.574
22.5	515.678	485.401	351.066	452.277	424.971	320.526	363.739	386.852	313.969	298.515
23	499.389	478.632	337.774	468.927	426.779	315.082	362.639	371.884	316.144	297.019
23.5	494.126	453.213	374.307	472.515	409.695	313.999	366.614	377.676	313.93	292.665
24	494.758	444.841	405.597	475.746	408.197	322.56	354.93	395.099	312.796	290.736
24.5	489.028	442.435	453.912	482.117	409.94	325.94	359.011	400.066	311.991	289.21
25	480.922	459.694	424.392	470.071	431.594	315.807	350.832	415.985	315.243	287.142
25.5	468.218	501.65	435.22	479.859	416.347	316.81	361.003	415.885	315.045	283.865
26	450.664	544.648	448.665	472.377	434.612	313.667	354.995	420.895	317.578	283.514
26.5	439.814	559.787	443.277	454.273	458.806	317.787	357.79	447.147	320.148	283.033
27	423.892	584.16	433.947	436.002	412.644	320.934	358.368	460.393	321.037	285.752
27.5	428.974	556.204	427.977	428.255	413.345	327.703	353.259	454.392	322.869	290.252
28	447.842	569.585	418.6	414.669	405.9	325.394	370.031	435.155	324.067	298.198
28.5	478.264	564.583	421.642	397.348	410.471	325.383	359.922	411.417	325.645	303.138
29	488.044	583.537	415.687	389.168	426.095	317.613	356.164	372.729	326.564	310.575
29.5	529.107	536.569	417.894	383.349	381.909	324.481	366.428	352.699	326.556	313.503
30	536.221	591.667	430.591	371.96	438.752	331.677	363.066	336.793	326.517	312.826
30.5	544.372	564.485	426.551	364.008	409.697	343.515	366.117	321.988	328.955	318.545
31	543.875	596.537	422.075	359.67	413.143	343.488	372.321	311.379	328.908	319.808
31.5	565.961	594.479	434.057	353.214	410.042	331.626	355.607	307.475	327.406	327.139
32	571.337	607.378	421.511	357.408	469.147	347.094	369.395	306.162	325.885	326.312
32.5	545.203	605.991	428.207	364.613	401.951	356.157	382.327	312.617	323.389	325.248
33	530.697	664.146	439.504	373.2	383.914	352.514	357.312	317.998	320.736	326.817
33.5	545.238	618.037	418.814	355.516	424.302	350.075	364.962	327.729	317.708	327.409
34	542.61	672.735	425.608	369.484	395.861	358.584	346.477	333.115	313.354	322.875
34.5	552.082	673.671	411.892	372.21	412.31	349.21	335.2	338.953	310.235	323.489
35	566.362	709.452	389.651	374.578	390.727	344.175	333.329	349.871	307.973	324.19
35.5	577.504	691.983	406.381	386.897	364.718	339.744	329.012	343.411	304.606	324.502
36	564.053	707.249	399.353	386.731	366.817	335.397	328.574	352.403	302.712	324.213
36.5	585.297	692.226	382.924	381.732	365.75	332.05	321.137	347.994	301.003	325.757
37	587.372	688.332	379.959	387.867	355.913	330.804	320.301	352.177	299.097	326.166
37.5	602.771	686.664	366.227	398.569	354.984	328.758	322.632	362.937	296.799	327.076
38	587.002	684.983	368.125	412.035	349.301	325.26	320.62	367.978	294.975	326.084
38.5	607.769	682.244	376.526	402.946	325.629	323.642	321.113	366.072	295.027	330.306
39	611.98	681.397	372.603	396.707	325.078	325.583	319.56	378.776	295.059	332.846
39.5	605.7	671.338	365.362	401.137	336.557	323.666	318.214	389.872	295.988	329.547
40	614.576	655.772	361.748	422.7	328.111	324.009	320.937	413.419	296.514	329.827
40.5	603.719	650.74	369.16	412.158	341.988	323.603	326.887	417.223	299.274	328.923
41	623.753	643.793	367.862	397.557	335.823	320.661	320.338	416.965	301.208	327.454
41.5	602.862	624.247	385.555	392.104	344.055	323.309	335.358	392.594	303.878	325.88
42	593.104	612.959	403.153	392.861	316.284	323.401	331.984	373.423	307.117	319.808
42.5	582.726	586.8	427.529	376.18	352.405	327.751	338.41	346.769	310.76	317.492
43	575.25	573.376	416.439	375.536	326.875	334.146	332.13	320.666	314.747	317.488
43.5	550.352	571.691	402.346	361.036	353.088	343.213	336.125	309.703	311.651	315.214
44	550.172	537.197	396.499	377.127	355.132	346.631	335.001	305.554	310.42	313.713
44.5	541.287	554.849	388.618	357.067	347.335	346.028	342.247	304.434	311.418	312.341
45	543.736	576.135	395.673	355.151	353.135	348.781	328.373	304.25	311.625	310.116
45.5	533.069	578.008	386.094	359.894	344.529	341.019	349.688	304.59	311.202	306.914
46	525.428	592.005	364.601	350.653	381.237	340.243	320.282	305.81	311.481	304.901
46.5	518.842	615.948	377.003	344.579	352.69	343.041	348.1	310.797	310.024	303.447
47	500.527	583.862	378.609	343.695	355.213	337.102	335.275	312.631	310.437	299.294
47.5	483.802	595.465	361.773	343.615	379.035	339.937	336.011	316.999	309.581	297.949
48	458.965	605.161	382.509	341.553	393.343	340.572	341.446	319.538	309.216	296.232
48.5	494.334	564.582	367.326	345.103	397.712	343.034	343.546	320.469	310.315	294.333
49	523.531	580.431	368.742	341.067	374.379	344.76	338.866	318.638	310.278	294.372
49.5	522.068	559.446	385.151	341.469	392.155	341.887	352.125	319.297	310.869	292.84
50	539.743	585.546	381.53	348.826	351.49	345.732	338.121	323.039	310.472	293.257
50.5	555.216	585.988	369.718	351.044	361.191	349.498	347.546	327.404	313.141	294.443
51	544.346	582.491	390.013	362.042	349.883	346.335	349.226	329.301	315.083	296.711
51.5	520.808	581.893	373.733	348.802	346.985	355.914	337.028	330.042	315.189	303.141
52	516.24	616.007	385.48	376.241	343.64	350.165	330.731	338.946	315.004	309.369
52.5	529.052	586.14	396.648	357.572	349.242	357.606	329.343	342.735	311.99	314.542
53	500.576	617.609	372.115	371.393	341.735	359.285	327.288	358.683	309.745	316.576
53.5	499.323	599.356	372.491	370.711	320.492	356.382	325.252	360.954	306.889	318.401
54	474.078	589.267	381.181	376.013	310.518	355.579	322.521	361.027	305.273	317.759
54.5	485.484	603.796	362.193	384.184	324.928	344.649	317.235	343.348	301.815	317.72
55	492.97	570.552	360.704	374.65	317.613	332.74	313.822	334.714	298.942	321.381
55.5	489.406	578.464	365.166	379.654	320.89	330.184	316.709	319.736	296.173	324.299
56	484.679	565.761	364.919	380.951	312.932	324.234	317.845	312.07	293.812	322.176
56.5	494.785	551.964	372.722	365.94	316.882	324.704	316.328	309.477	292.221	323.592
57	480.83	540.852	356.066	370.621	327.271	321.965	312.889	307.449	289.828	319.195
57.5	517.706	552.434	354.697	368.472	324.554	323.032	308.879	306.273	287.033	320.275
58	480.241	537.389	361.395	354.098	323.947	323.373	313.572	307.48	286.317	320.379
58.5	520.787	538.591	370.158	365.045	331.856	322.856	311.817	307.119	284.47	319.863
59	488.907	531.09	361.75	362.193	334.918	324.638	308.956	307.499	284.304	317.717
59.5	514.636	527.775	353.34	348.242	339.977	326.168	316.574	308.929	285.282	320.482
60	504.549	521.84	342.447	338.757	342.383	328.142	318.071	434.938	286.663	318.775

## Sheet: 3G
	WT	par2a-/- mild
GCaMP6 Intensity Area Under Curve	29526	19761
	32559	20734
	23939	21105
	24633	18430
	25051	19034

[truncated: 13 more sheets: 4E, 4L, 5C, 5E, 5F, S1B, S1D, S1E, S3, S5G, S6E, S6J, S7C]
