# Supplementary material for: Protease-mediated activation of Par2 elicits calcium waves during zebrafish egg activation and blastomere cleavage
Source: PLoS Biol. 2025 Jun 17;23(6):e3003181. doi: 10.1371/journal.pbio.3003181 (PMC12173237; doi:10.1371/journal.pbio.3003181)
Supplement: S2 Data — Spreadsheets of total and differential gene expression levels measured by RNA-seq in sibling, severe par2a and mild par2a mutant zygotes (annotated in columns). All genotypes were analyzed in triplicate. Raw RNA sequence fragment counts and fragments per kilobase of exon per million reads mapped (FPKM) of genes (named by row) are given in alternating columns. Spreadsheet 1 (all.fpkm_anno) lists all genes. Spreadsheet 2 (Group_Sib-VS-StrMut_DE_signific). list only genes significantly differentially expressed between siblings and severe mutants. Spreadsheet 3 (Group_Sib-VS-WeakMut_DE_signifi). list only genes significantly differentially expressed between siblings and mild mutants. Spreadsheet 4 (Group_StrMut-VS-WeakMut_DE_sign). list only genes significantly differentially expressed between severe and mild mutants. (XLSX) [file pbio.3003181.s017.xlsx]

## Sheet: all.fpkm_anno
		Severe par2a-/- rep 1		Severe par2a-/- rep 2		Severe par2a-/- rep 3		Mild par2a-/- rep 1		Mild par2a-/- rep 2		Mild par2a-/- rep 3		Sibling rep 1		Sibling rep 2		Sibling rep 3
gene_id	Exonic.gene.sizes	B3_count	B3_FPKM	BNew_count	BNew_FPKM	CNew_count	CNew_FPKM	D2_count	D2_FPKM	DNew_count	DNew_FPKM	ENew_count	ENew_FPKM	S1New_count	S1New_FPKM	S2New_count	S2New_FPKM	S3New_count	S3New_FPKM	Chr	Start	End	Strand	GeneSymbol	Description	GO_BP	GO_CC	GO_MF	KO	Pathway
gene-a1cf	1983	0	0	0	0	0	0	0	0	0	0	0	0	0	0	0	0	0	0	NC_007123.7	6161130	6177944	-	a1cf	apobec1 complementation factor	GO:0016554:cytidine to uridine editing;GO:0007566:embryo implantation;GO:0010609:mRNA localization resulting in post-transcriptional regulation of gene expression;GO:0016556:mRNA modification;GO:0006397:mRNA processing;GO:2000623:negative regulation of nuclear-transcribed mRNA catabolic process, nonsense-mediated decay;GO:1901537:positive regulation of DNA demethylation;GO:0050821:protein stabili…	GO:0030895:apolipoprotein B mRNA editing enzyme complex;GO:0005737:cytoplasm;GO:0005783:endoplasmic reticulum;GO:0045293:mRNA editing complex;GO:0005654:nucleoplasm;GO:0005634:nucleus;	GO:0003729:mRNA binding;GO:0003723:RNA binding;GO:0003727:single-stranded RNA binding;	K13160	-
gene-a2ml	9003	0	0	0	0	1	0	0	0	0	0	0	0	0	0	0	0	0	0	NC_007126.7	21113965	21155671	-	a2ml	alpha-2-macroglobulin-like%2C transcript variant X2	-	-	-	K03910	ko04610 Complement and coagulation cascades;;
gene-aaas	1620	51	1.37	65	1.8	137	3.65	105	2.49	134	3.57	176	4.81	113	3.06	72	1.94	128	3.5	NC_007120.7	205245	216527	-	aaas	achalasia%2C adrenocortical insufficiency%2C alacrimia	GO:0009566:fertilization;GO:0007612:learning;GO:0001578:microtubule bundle formation;GO:0090307:mitotic spindle assembly;GO:0051028:mRNA transport;GO:0006913:nucleocytoplasmic transport;GO:0015031:protein transport;GO:0046822:regulation of nucleocytoplasmic transport;	GO:0005813:centrosome;GO:0005829:cytosol;GO:0016020:membrane;GO:0072686:mitotic spindle;GO:0005635:nuclear envelope;GO:0031965:nuclear membrane;GO:0005643:nuclear pore;GO:0005654:nucleoplasm;GO:0005634:nucleus;GO:0000922:spindle pole;	-	-	-
gene-aacs	7336	685	4.05	1079	6.61	692	4.07	634	3.32	2313	13.61	1713	10.34	1002	5.99	1436	8.54	1721	10.39	NC_007116.7	18822795	18897482	-	aacs	acetoacetyl-CoA synthetase	GO:0006631:fatty acid metabolic process;GO:0032024:positive regulation of insulin secretion;	GO:0005829:cytosol;	GO:0030729:acetoacetate-CoA ligase activity;GO:0005524:ATP binding;	K01907	ko00280 Valine, leucine and isoleucine degradation;ko00650 Butanoate metabolism;ko01100 Metabolic pathways;;
gene-aadac	2026	0	0	0	0	0	0	0	0	0	0	0	0	0	0	0	0	0	0	NC_007126.7	1045212	1066339	-	aadac	arylacetamide deacetylase	GO:0006629:lipid metabolic process;	GO:0005789:endoplasmic reticulum membrane;	GO:0019213:deacetylase activity;GO:0004806:triglyceride lipase activity;	K13616	-
gene-aadacl4	1561	0	0	0	0	0	0	0	0	0	0	0	0	0	0	2	0.06	0	0	NC_007122.7	28617564	28619795	+	aadacl4	arylacetamide deacetylase-like 4	-	-	-	K14351	-
gene-aadat	1231	155	5.47	183	6.68	193	6.77	132	4.11	125	4.38	113	4.06	180	6.41	143	5.07	115	4.14	NC_007118.7	7677973	7695963	-	aadat	aminoadipate aminotransferase	GO:0006103:2-oxoglutarate metabolic process;GO:1901605:alpha-amino acid metabolic process;GO:0009058:biosynthetic process;GO:0006536:glutamate metabolic process;GO:0070189:kynurenine metabolic process;GO:0033512:L-lysine catabolic process to acetyl-CoA via saccharopine;	GO:0005739:mitochondrion;	GO:0047536:2-aminoadipate transaminase activity;GO:0047958:glycine:2-oxoglutarate aminotransferase activity;GO:0047315:kynurenine-glyoxylate transaminase activity;GO:0016212:kynurenine-oxoglutarate transaminase activity;GO:0050094:methionine-glyoxylate transaminase activity;GO:0030170:pyridoxal phosphate binding;GO:0008483:transaminase activity;	K00825	ko00300 Lysine biosynthesis;ko00310 Lysine degradation;ko00380 Tryptophan metabolism;ko01100 Metabolic pathways;ko01210 2-Oxocarboxylic acid metabolism;;
gene-aaed1	945	12	0.55	13	0.62	49	2.24	1	0.04	61	2.79	23	1.08	25	1.16	24	1.11	25	1.17	NC_007119.7	1269941	1279008	-	aaed1	AhpC/TSA antioxidant enzyme domain containing 1%2C transcript variant X3	GO:0070374:positive regulation of ERK1 and ERK2 cascade;GO:0045821:positive regulation of glycolytic process;	-	GO:0016209:antioxidant activity;	-	-
gene-aagab	1529	0	0	0	0	0	0	0	0	0	0	0	0	0	0	0	0	0	0	NC_007129.7	19812614	19819785	-	aagab	alpha- and gamma-adaptin binding protein	GO:0015031:protein transport;	GO:0005737:cytoplasm;GO:0005829:cytosol;GO:0016607:nuclear speck;	-	-	-
gene-aagab-2	1529	6	0.17	4	0.12	12	0.34	0	0	15	0.42	6	0.17	11	0.32	11	0.31	11	0.32	NW_018395021.1	2601	9772	-	aagab	alpha- and gamma-adaptin binding protein	-	-	-	-	-
gene-aak1a	11648	471	1.76	722	2.79	1009	3.74	303	1	1500	5.56	895	3.4	926	3.48	1292	4.84	1119	4.26	NC_007119.7	48965095	49059618	+	aak1a	AP2 associated kinase 1a%2C transcript variant X5	GO:0006897:endocytosis;GO:0045747:positive regulation of Notch signaling pathway;GO:0046777:protein autophosphorylation;GO:0006468:protein phosphorylation;GO:0050821:protein stabilization;GO:2000369:regulation of clathrin-dependent endocytosis;GO:0032880:regulation of protein localization;	GO:0031252:cell leading edge;GO:0005905:clathrin-coated pit;GO:0030136:clathrin-coated vesicle;GO:0005737:cytoplasm;GO:0019897:extrinsic component of plasma membrane;GO:0043195:terminal bouton;	GO:0035612:AP-2 adaptor complex binding;GO:0005524:ATP binding;GO:0005112:Notch binding;GO:0106310:protein serine kinase activity;GO:0004674:protein serine/threonine kinase activity;	K08853	-
gene-aak1b	5158	93	0.78	221	1.93	209	1.75	154	1.15	509	4.26	322	2.76	334	2.84	300	2.54	253	2.17	NC_007121.7	41070549	41157154	-	aak1b	AP2 associated kinase 1b%2C transcript variant X6	GO:0006897:endocytosis;GO:0045747:positive regulation of Notch signaling pathway;GO:0046777:protein autophosphorylation;GO:0006468:protein phosphorylation;GO:0050821:protein stabilization;GO:2000369:regulation of clathrin-dependent endocytosis;GO:0032880:regulation of protein localization;	GO:0031252:cell leading edge;GO:0005905:clathrin-coated pit;GO:0030136:clathrin-coated vesicle;GO:0005737:cytoplasm;GO:0019897:extrinsic component of plasma membrane;GO:0043195:terminal bouton;	GO:0035612:AP-2 adaptor complex binding;GO:0005524:ATP binding;GO:0005112:Notch binding;GO:0106310:protein serine kinase activity;GO:0004674:protein serine/threonine kinase activity;	K08853	-
gene-aamdc	982	7	0.31	15	0.69	13	0.57	1	0.04	9	0.4	2	0.09	7	0.31	24	1.07	11	0.5	NC_007129.7	3096610	3103827	-	aamdc	adipogenesis associated%2C Mth938 domain containing	GO:0045600:positive regulation of fat cell differentiation;	GO:0005737:cytoplasm;	-	-	-
gene-aamp	1824	59	1.4	63	1.55	83	1.96	24	0.5	49	1.16	80	1.94	52	1.25	68	1.63	43	1.04	NC_007117.7	59914126	59922087	+	aamp	angio-associated%2C migratory cell protein	GO:0001525:angiogenesis;GO:0030154:cell differentiation;GO:0045766:positive regulation of angiogenesis;GO:0010595:positive regulation of endothelial cell migration;GO:0014909:smooth muscle cell migration;	GO:0009986:cell surface;GO:0005829:cytosol;GO:0045171:intercellular bridge;GO:0015630:microtubule cytoskeleton;GO:0005886:plasma membrane;	GO:0008201:heparin binding;	-	-
gene-aanat1	1598	114	3.1	127	3.57	189	5.11	121	2.91	292	7.89	222	6.15	141	3.87	86	2.35	224	6.21	NC_007117.7	23616889	23619413	-	aanat1	arylalkylamine N-acetyltransferase 1	GO:0071320:cellular response to cAMP;GO:0071492:cellular response to UV-A;GO:0007623:circadian rhythm;GO:0030187:melatonin biosynthetic process;GO:0006474:N-terminal protein amino acid acetylation;GO:0009416:response to light stimulus;	GO:0005737:cytoplasm;GO:0005829:cytosol;GO:0048471:perinuclear region of cytoplasm;	GO:0004059:aralkylamine N-acetyltransferase activity;GO:0004060:arylamine N-acetyltransferase activity;	K00669	ko00380 Tryptophan metabolism;ko01100 Metabolic pathways;;
gene-aanat2	1403	0	0	1	0.03	7	0.22	2	0.05	18	0.55	4	0.13	3	0.09	6	0.19	5	0.16	NC_007114.7	54887825	54893706	+	aanat2	arylalkylamine N-acetyltransferase 2	GO:0071320:cellular response to cAMP;GO:0071492:cellular response to UV-A;GO:0007623:circadian rhythm;GO:0030187:melatonin biosynthetic process;GO:0006474:N-terminal protein amino acid acetylation;GO:0009416:response to light stimulus;	GO:0005737:cytoplasm;GO:0005829:cytosol;GO:0048471:perinuclear region of cytoplasm;	GO:0004059:aralkylamine N-acetyltransferase activity;GO:0004060:arylamine N-acetyltransferase activity;	K00669	ko00380 Tryptophan metabolism;ko01100 Metabolic pathways;;
gene-aar2	1491	368	10.71	432	13.02	437	12.65	342	8.8	454	13.14	258	7.66	277	8.14	306	8.95	380	11.29	NC_007134.7	4216193	4225606	-	aar2	AAR2 splicing factor homolog (S. cerevisiae)	GO:0000244:spliceosomal tri-snRNP complex assembly;	GO:0005681:spliceosomal complex;	-	K13205	-
gene-aars	4373	32	0.32	53	0.54	157	1.55	29	0.25	206	2.03	84	0.85	160	1.6	166	1.66	77	0.78	NC_007129.7	18636273	18667451	-	aars	alanyl-tRNA synthetase%2C transcript variant 2	GO:0006419:alanyl-tRNA aminoacylation;GO:0021680:cerebellar Purkinje cell layer development;GO:0043524:negative regulation of neuron apoptotic process;GO:0050905:neuromuscular process;GO:0050885:neuromuscular process controlling balance;GO:0051402:neuron apoptotic process;GO:0140018:regulation of cytoplasmic translational fidelity;GO:0006400:tRNA modification;	GO:0005737:cytoplasm;GO:0005829:cytosol;GO:0005739:mitochondrion;	GO:0004813:alanine-tRNA ligase activity;GO:0016597:amino acid binding;GO:0002161:aminoacyl-tRNA editing activity;GO:0005524:ATP binding;GO:0002196:Ser-tRNA(Ala) hydrolase activity;GO:0045182:translation regulator activity;GO:0000049:tRNA binding;GO:0008270:zinc ion binding;	K01872	ko00970 Aminoacyl-tRNA biosynthesis;;
gene-aars-2	4368	78	0.78	145	1.49	129	1.27	26	0.23	203	2.01	205	2.08	155	1.56	279	2.79	183	1.86	NW_018395020.1	8410	39932	-	aars	alanyl-tRNA synthetase%2C transcript variant 2	-	-	-	-	-
gene-aars2	3334	174	2.27	286	3.85	148	1.92	315	3.63	176	2.28	99	1.31	69	0.91	114	1.49	134	1.78	NC_007133.7	25554200	25587302	+	aars2	alanyl-tRNA synthetase 2%2C mitochondrial (putative)%2C transcript variant X2	GO:0006419:alanyl-tRNA aminoacylation;GO:0070143:mitochondrial alanyl-tRNA aminoacylation;GO:0006400:tRNA modification;	GO:0005739:mitochondrion;	GO:0004813:alanine-tRNA ligase activity;GO:0016597:amino acid binding;GO:0002161:aminoacyl-tRNA editing activity;GO:0005524:ATP binding;GO:0000049:tRNA binding;GO:0008270:zinc ion binding;	K01872	ko00970 Aminoacyl-tRNA biosynthesis;;
gene-aars2-2	3803	196	2.24	236	2.79	221	2.51	310	3.13	143	1.62	147	1.71	103	1.19	81	0.93	110	1.28	NW_018395110.1	177779	211094	+	aars2	alanyl-tRNA synthetase 2%2C mitochondrial (putative)%2C transcript variant X1	GO:0006419:alanyl-tRNA aminoacylation;GO:0070143:mitochondrial alanyl-tRNA aminoacylation;GO:0006400:tRNA modification;	GO:0005739:mitochondrion;	GO:0004813:alanine-tRNA ligase activity;GO:0016597:amino acid binding;GO:0002161:aminoacyl-tRNA editing activity;GO:0005524:ATP binding;GO:0000049:tRNA binding;GO:0008270:zinc ion binding;	K01872	ko00970 Aminoacyl-tRNA biosynthesis;;
gene-aarsd1	1569	40	1.11	93	2.66	178	4.9	30	0.73	258	7.1	122	3.44	148	4.13	162	4.5	135	3.81	NC_007123.7	6049358	6063311	-	aarsd1	alanyl-tRNA synthetase domain containing 1	GO:0006450:regulation of translational fidelity;GO:0006412:translation;GO:0043039:tRNA aminoacylation;	GO:0005737:cytoplasm;	GO:0004812:aminoacyl-tRNA ligase activity;GO:0005524:ATP binding;GO:0046872:metal ion binding;GO:0002196:Ser-tRNA(Ala) hydrolase activity;	K07050	-
gene-aasdh	3904	72	0.8	235	2.7	245	2.71	138	1.36	356	3.94	232	2.63	300	3.37	414	4.62	346	3.93	NC_007131.7	25645328	25659393	+	aasdh	aminoadipate-semialdehyde dehydrogenase	GO:0043041:amino acid activation for nonribosomal peptide biosynthetic process;GO:0006631:fatty acid metabolic process;	-	GO:0016878:acid-thiol ligase activity;GO:0005524:ATP binding;	K00142	-
gene-aasdhppt	1197	1	0.04	2	0.08	13	0.47	4	0.13	22	0.79	5	0.18	4	0.15	11	0.4	4	0.15	NC_007126.7	44440136	44465673	-	aasdhppt	aminoadipate-semialdehyde dehydrogenase-phosphopantetheinyl transferase	GO:0006633:fatty acid biosynthetic process;GO:0051604:protein maturation;	GO:0005829:cytosol;	GO:0008897:holo-[acyl-carrier-protein] synthase activity;GO:0000287:magnesium ion binding;	K06133	ko00770 Pantothenate and CoA biosynthesis;ko01100 Metabolic pathways;;
gene-aass	3607	60	0.72	139	1.73	232	2.78	62	0.66	400	4.79	208	2.55	274	3.33	224	2.71	138	1.69	NC_007136.7	28279515	28333131	+	aass	aminoadipate-semialdehyde synthase	GO:0033512:L-lysine catabolic process to acetyl-CoA via saccharopine;GO:0019878:lysine biosynthetic process via aminoadipic acid;GO:0006554:lysine catabolic process;	GO:0005737:cytoplasm;GO:0005739:mitochondrion;	GO:0047131:saccharopine dehydrogenase (NAD+, L-glutamate-forming) activity;GO:0047130:saccharopine dehydrogenase (NADP+, L-lysine-forming) activity;GO:0004753:saccharopine dehydrogenase activity;	K14157	ko00310 Lysine degradation;ko01100 Metabolic pathways;;
gene-aatf	2336	75	1.39	92	1.77	87	1.61	33	0.54	74	1.37	103	1.95	64	1.2	81	1.51	37	0.7	NC_007116.7	56277860	56306081	+	aatf	apoptosis antagonizing transcription factor%2C transcript variant 2	GO:0007155:cell adhesion;GO:0006974:DNA damage response;GO:0040016:embryonic cleavage;GO:0042985:negative regulation of amyloid precursor protein biosynthetic process;GO:0043066:negative regulation of apoptotic process;GO:2001234:negative regulation of apoptotic signaling pathway;GO:2000378:negative regulation of reactive oxygen species metabolic process;GO:0032929:negative regulation of superoxi…	GO:0005737:cytoplasm;GO:0005829:cytosol;GO:0005794:Golgi apparatus;GO:0005730:nucleolus;GO:0005654:nucleoplasm;GO:0005634:nucleus;GO:0005667:transcription regulator complex;	GO:0043522:leucine zipper domain binding;GO:0019901:protein kinase binding;GO:0048156:tau protein binding;	K14782	-
gene-aatf-2	2330	0	0	0	0	0	0	0	0	0	0	0	0	1	0.02	3	0.06	0	0	NW_018394614.1	19621	47836	+	aatf	apoptosis antagonizing transcription factor%2C transcript variant 2	-	-	-	-	-
gene-aatka	7490	0	0	1	0.01	1	0.01	0	0	0	0	0	0	1	0.01	0	0	2	0.01	NC_007114.7	51899824	52044250	-	aatka	apoptosis-associated tyrosine kinase a%2C transcript variant X2	GO:0006915:apoptotic process;GO:0007420:brain development;GO:0051402:neuron apoptotic process;GO:0038083:peptidyl-tyrosine autophosphorylation;GO:0006468:protein phosphorylation;	GO:0030425:dendrite;GO:0030426:growth cone;GO:0016020:membrane;GO:0048471:perinuclear region of cytoplasm;	GO:0005524:ATP binding;GO:0004672:protein kinase activity;GO:0106310:protein serine kinase activity;GO:0004674:protein serine/threonine kinase activity;GO:0004713:protein tyrosine kinase activity;	K17480	-
gene-aatkb	7268	0	0	0	0	0	0	0	0	0	0	0	0	0	0	0	0	0	0	NC_007123.7	35701039	35788275	-	aatkb	apoptosis-associated tyrosine kinase b%2C transcript variant X2	GO:0006915:apoptotic process;GO:0007420:brain development;GO:0051402:neuron apoptotic process;GO:0038083:peptidyl-tyrosine autophosphorylation;GO:0006468:protein phosphorylation;	GO:0030425:dendrite;GO:0030426:growth cone;GO:0016020:membrane;GO:0048471:perinuclear region of cytoplasm;	GO:0005524:ATP binding;GO:0004672:protein kinase activity;GO:0106310:protein serine kinase activity;GO:0004674:protein serine/threonine kinase activity;GO:0004713:protein tyrosine kinase activity;	K17480	-
gene-aatkb-2	7268	16	0.1	12	0.07	33	0.2	5	0.03	51	0.3	26	0.16	43	0.26	42	0.25	26	0.16	NW_018394858.1	82352	169588	-	aatkb	apoptosis-associated tyrosine kinase b%2C transcript variant X2	GO:0006915:apoptotic process;GO:0007420:brain development;GO:0051402:neuron apoptotic process;GO:0038083:peptidyl-tyrosine autophosphorylation;GO:0006468:protein phosphorylation;	GO:0030425:dendrite;GO:0030426:growth cone;GO:0016020:membrane;GO:0048471:perinuclear region of cytoplasm;	GO:0005524:ATP binding;GO:0004672:protein kinase activity;GO:0106310:protein serine kinase activity;GO:0004674:protein serine/threonine kinase activity;GO:0004713:protein tyrosine kinase activity;	K17480	-
gene-aatkb-3	6274	332	2.3	590	4.23	1146	7.88	194	1.19	2211	15.21	1168	8.24	1593	11.13	1699	11.81	1318	9.31	NW_018395304.1	82796	170264	-	aatkb	apoptosis-associated tyrosine kinase b%2C transcript variant X3	GO:0006915:apoptotic process;GO:0007420:brain development;GO:0051402:neuron apoptotic process;GO:0038083:peptidyl-tyrosine autophosphorylation;GO:0006468:protein phosphorylation;	GO:0030425:dendrite;GO:0030426:growth cone;GO:0016020:membrane;GO:0048471:perinuclear region of cytoplasm;	GO:0005524:ATP binding;GO:0004672:protein kinase activity;GO:0106310:protein serine kinase activity;GO:0004674:protein serine/threonine kinase activity;GO:0004713:protein tyrosine kinase activity;	K17480	-
gene-abat	2253	384	7.4	612	12.21	1112	21.31	212	3.61	1745	33.43	1093	21.47	1599	31.11	1599	30.95	1404	27.6	NC_007114.7	27836067	27880303	-	abat	4-aminobutyrate aminotransferase	GO:0007568:obsolete aging;GO:0048148:behavioral response to cocaine;GO:0021549:cerebellum development;GO:0007620:copulation;GO:0035640:exploration behavior;GO:0009449:gamma-aminobutyric acid biosynthetic process;GO:0009450:gamma-aminobutyric acid catabolic process;GO:0009448:gamma-aminobutyric acid metabolic process;GO:0007626:locomotory behavior;GO:0045776:negative regulation of blood pressure;G…	GO:0032144:4-aminobutyrate transaminase complex;GO:0005759:mitochondrial matrix;GO:0005739:mitochondrion;GO:0043005:neuron projection;	GO:0047298:(S)-3-amino-2-methylpropionate transaminase activity;GO:0003867:4-aminobutyrate transaminase activity;GO:0034386:4-aminobutyrate:2-oxoglutarate transaminase activity;GO:0042802:identical protein binding;GO:0051536:iron-sulfur cluster binding;GO:0046872:metal ion binding;GO:0030170:pyridoxal phosphate binding;GO:0032145:succinate-semialdehyde dehydrogenase binding;	K13524	ko00250 Alanine, aspartate and glutamate metabolism;ko00280 Valine, leucine and isoleucine degradation;ko00410 beta-Alanine metabolism;ko00640 Propanoate metabolism;ko00650 Butanoate metabolism;ko01100 Metabolic pathways;ko04727 GABAergic synapse;;
gene-abca12	18823	38	0.09	45	0.11	53	0.12	101	0.21	140	0.32	63	0.15	49	0.11	187	0.43	9	0.02	NC_007120.7	40685613	40846494	-	abca12	ATP-binding cassette%2C sub-family A (ABC1)%2C member 12	GO:0006672:ceramide metabolic process;GO:0035627:ceramide transport;GO:0033344:cholesterol efflux;GO:0003336:corneocyte desquamation;GO:0051649:establishment of localization in cell;GO:0061436:establishment of skin barrier;GO:0006886:intracellular protein transport;GO:0031424:keratinization;GO:0030216:keratinocyte differentiation;GO:0055088:lipid homeostasis;GO:0006869:lipid transport;GO:0048286:…	GO:0005737:cytoplasm;GO:0005829:cytosol;GO:0097209:epidermal lamellar body;GO:0097234:epidermal lamellar body membrane;GO:0000139:Golgi membrane;GO:0043231:intracellular membrane-bounded organelle;GO:0005743:mitochondrial inner membrane;GO:0005886:plasma membrane;GO:0030658:transport vesicle membrane;	GO:0140359:ABC-type transporter activity;GO:0034191:apolipoprotein A-I receptor binding;GO:0005524:ATP binding;GO:0016887:ATP hydrolysis activity;GO:0140326:ATPase-coupled intramembrane lipid transporter activity;GO:0042626:ATPase-coupled transmembrane transporter activity;GO:0005319:lipid transporter activity;GO:0005102:signaling receptor binding;	K05646	ko02010 ABC transporters;;
gene-abca1a	9626	21	0.09	47	0.22	31	0.14	0	0	3	0.01	8	0.04	19	0.09	27	0.12	3	0.01	NC_007112.7	52560549	52628407	+	abca1a	ATP-binding cassette%2C sub-family A (ABC1)%2C member 1A	GO:0007189:adenylate cyclase-activating G protein-coupled receptor signaling pathway;GO:0071222:cellular response to lipopolysaccharide;GO:0071404:cellular response to low-density lipoprotein particle stimulus;GO:0071300:cellular response to retinoic acid;GO:0033344:cholesterol efflux;GO:0042632:cholesterol homeostasis;GO:0008203:cholesterol metabolic process;GO:0016197:endosomal transport;GO:014…	GO:0030139:endocytic vesicle;GO:0005789:endoplasmic reticulum membrane;GO:0005768:endosome;GO:0009897:external side of plasma membrane;GO:0005794:Golgi apparatus;GO:0043231:intracellular membrane-bounded organelle;GO:0097708:intracellular vesicle;GO:0045121:membrane raft;GO:0048471:perinuclear region of cytoplasm;GO:0045335:phagocytic vesicle;GO:0005886:plasma membrane;	GO:0140359:ABC-type transporter activity;GO:0034186:apolipoprotein A-I binding;GO:0034188:apolipoprotein A-I receptor activity;GO:0034185:apolipoprotein binding;GO:0005524:ATP binding;GO:0016887:ATP hydrolysis activity;GO:0051117:ATPase binding;GO:0042626:ATPase-coupled transmembrane transporter activity;GO:0015485:cholesterol binding;GO:0120020:cholesterol transfer activity;GO:0140328:floppase a…	K05641	ko02010 ABC transporters;ko04975 Fat digestion and absorption;ko04979 Cholesterol metabolism;ko05417 Lipid and atherosclerosis;;
gene-abca1b	8551	10	0.05	28	0.15	3	0.02	3	0.01	22	0.11	3	0.02	8	0.04	15	0.08	15	0.08	NC_007125.7	6424015	6519076	+	abca1b	ATP-binding cassette%2C sub-family A (ABC1)%2C member 1B	GO:0007189:adenylate cyclase-activating G protein-coupled receptor signaling pathway;GO:0071222:cellular response to lipopolysaccharide;GO:0071404:cellular response to low-density lipoprotein particle stimulus;GO:0071300:cellular response to retinoic acid;GO:0033344:cholesterol efflux;GO:0042632:cholesterol homeostasis;GO:0008203:cholesterol metabolic process;GO:0016197:endosomal transport;GO:014…	GO:0030139:endocytic vesicle;GO:0005789:endoplasmic reticulum membrane;GO:0005768:endosome;GO:0009897:external side of plasma membrane;GO:0005794:Golgi apparatus;GO:0043231:intracellular membrane-bounded organelle;GO:0097708:intracellular vesicle;GO:0045121:membrane raft;GO:0048471:perinuclear region of cytoplasm;GO:0045335:phagocytic vesicle;GO:0005886:plasma membrane;	GO:0140359:ABC-type transporter activity;GO:0034186:apolipoprotein A-I binding;GO:0034188:apolipoprotein A-I receptor activity;GO:0034185:apolipoprotein binding;GO:0005524:ATP binding;GO:0016887:ATP hydrolysis activity;GO:0051117:ATPase binding;GO:0042626:ATPase-coupled transmembrane transporter activity;GO:0015485:cholesterol binding;GO:0120020:cholesterol transfer activity;GO:0140328:floppase a…	K05641	ko02010 ABC transporters;ko04975 Fat digestion and absorption;ko04979 Cholesterol metabolism;ko05417 Lipid and atherosclerosis;;
gene-abca2	9942	6	0.03	5	0.02	7	0.03	12	0.05	31	0.13	8	0.04	12	0.05	17	0.07	15	0.07	NC_007116.7	25087361	25236601	-	abca2	ATP-binding cassette%2C sub-family A (ABC1)%2C member 2%2C transcript variant X1	GO:0090156:intracellular sphingolipid homeostasis;GO:0032289:central nervous system myelin formation;GO:0099040:ceramide translocation;GO:0042632:cholesterol homeostasis;GO:0001573:ganglioside metabolic process;GO:0006687:glycosphingolipid metabolic process;GO:0006629:lipid metabolic process;GO:0006869:lipid transport;GO:0007626:locomotory behavior;GO:0090370:negative regulation of cholesterol ef…	GO:0043190:ATP-binding cassette (ABC) transporter complex;GO:0031410:cytoplasmic vesicle;GO:0005768:endosome;GO:0010008:endosome membrane;GO:0043231:intracellular membrane-bounded organelle;GO:0005765:lysosomal membrane;GO:0005764:lysosome;GO:0016020:membrane;GO:0005815:microtubule organizing center;GO:0005886:plasma membrane;	GO:0140359:ABC-type transporter activity;GO:0005524:ATP binding;GO:0016887:ATP hydrolysis activity;GO:0042626:ATPase-coupled transmembrane transporter activity;GO:0099038:ceramide floppase activity;GO:0061135:endopeptidase regulator activity;GO:0005319:lipid transporter activity;GO:0000166:nucleotide binding;	K05642	ko02010 ABC transporters;ko04142 Lysosome;;
gene-abca3b	7581	526	3.01	657	3.89	1113	6.34	461	2.33	1467	8.35	939	5.48	959	5.54	1289	7.41	1370	8	NC_007114.7	12589966	12699904	+	abca3b	ATP-binding cassette%2C sub-family A (ABC1)%2C member 3b%2C transcript variant X4	GO:0006869:lipid transport;GO:0030324:lung development;GO:0070925:organelle assembly;GO:0046470:phosphatidylcholine metabolic process;GO:0046471:phosphatidylglycerol metabolic process;GO:0055091:phospholipid homeostasis;GO:0015914:phospholipid transport;GO:0010875:positive regulation of cholesterol efflux;GO:1902995:positive regulation of phospholipid efflux;GO:2001140:positive regulation of phos…	GO:0097208:alveolar lamellar body;GO:0097233:alveolar lamellar body membrane;GO:0030659:cytoplasmic vesicle membrane;GO:0005615:extracellular space;GO:0043231:intracellular membrane-bounded organelle;GO:0042599:lamellar body;GO:0097232:lamellar body membrane;GO:0005770:late endosome;GO:0005765:lysosomal membrane;GO:0032585:multivesicular body membrane;GO:0005886:plasma membrane;	GO:0008559:ABC-type xenobiotic transporter activity;GO:0005524:ATP binding;GO:0016887:ATP hydrolysis activity;GO:0042626:ATPase-coupled transmembrane transporter activity;GO:0005319:lipid transporter activity;GO:0140345:phosphatidylcholine flippase activity;GO:0120019:phosphatidylcholine transfer activity;	K05643	ko02010 ABC transporters;;
gene-abca4a	1387	99	3.1	97	3.14	50	1.56	50	1.38	47	1.46	32	1.02	36	1.14	41	1.29	28	0.89	NC_007135.7	28561038	28575398	+	abca4a	ATP-binding cassette%2C sub-family A (ABC1)%2C member 4a	GO:0006869:lipid transport;GO:0006649:phospholipid transfer to membrane;GO:0045332:phospholipid translocation;GO:0045494:photoreceptor cell maintenance;GO:0007603:phototransduction, visible light;GO:0042574:retinal metabolic process;GO:0001523:retinoid metabolic process;GO:0055085:transmembrane transport;GO:0007601:visual perception;	GO:0031410:cytoplasmic vesicle;GO:0005783:endoplasmic reticulum;GO:0043231:intracellular membrane-bounded organelle;GO:0016020:membrane;GO:0097381:photoreceptor disc membrane;GO:0001750:photoreceptor outer segment;GO:0005886:plasma membrane;GO:0120202:rod photoreceptor disc membrane;	GO:0005502:11-cis retinal binding;GO:0140359:ABC-type transporter activity;GO:0005503:all-trans retinal binding;GO:0005524:ATP binding;GO:0016887:ATP hydrolysis activity;GO:0140326:ATPase-coupled intramembrane lipid transporter activity;GO:0042626:ATPase-coupled transmembrane transporter activity;GO:0140327:flippase activity;GO:0003924:GTPase activity;GO:0005319:lipid transporter activity;GO:0140…	-	-
gene-abca4b	7497	76	0.44	67	0.4	126	0.73	35	0.18	138	0.79	99	0.58	91	0.53	97	0.56	102	0.6	NC_007113.7	15203318	15294707	+	abca4b	ATP-binding cassette%2C sub-family A (ABC1)%2C member 4b%2C transcript variant X2	GO:0006869:lipid transport;GO:0006649:phospholipid transfer to membrane;GO:0045332:phospholipid translocation;GO:0045494:photoreceptor cell maintenance;GO:0042574:retinal metabolic process;GO:0001523:retinoid metabolic process;GO:0007601:visual perception;	GO:0005783:endoplasmic reticulum;GO:0043231:intracellular membrane-bounded organelle;GO:0097381:photoreceptor disc membrane;GO:0001750:photoreceptor outer segment;GO:0005886:plasma membrane;GO:0120202:rod photoreceptor disc membrane;	GO:0005502:11-cis retinal binding;GO:0140359:ABC-type transporter activity;GO:0005503:all-trans retinal binding;GO:0005524:ATP binding;GO:0016887:ATP hydrolysis activity;GO:0140326:ATPase-coupled intramembrane lipid transporter activity;GO:0042626:ATPase-coupled transmembrane transporter activity;GO:0005525:GTP binding;GO:0003924:GTPase activity;GO:0005319:lipid transporter activity;GO:0140347:N-…	K05644	ko02010 ABC transporters;;
gene-abca5	6458	7741	52.04	9632	67.02	10331	69.06	10948	65.05	9982	66.71	6572	45.04	11848	80.41	10015	67.62	12128	83.19	NC_007123.7	38807536	38855965	+	abca5	ATP-binding cassette%2C sub-family A (ABC1)%2C member 5	GO:0033344:cholesterol efflux;GO:0042632:cholesterol homeostasis;GO:0008203:cholesterol metabolic process;GO:0034375:high-density lipoprotein particle remodeling;GO:0006869:lipid transport;GO:0010745:negative regulation of macrophage derived foam cell differentiation;GO:1903064:positive regulation of reverse cholesterol transport;GO:0010874:regulation of cholesterol efflux;GO:0043691:reverse chol…	GO:0005794:Golgi apparatus;GO:0000139:Golgi membrane;GO:0043231:intracellular membrane-bounded organelle;GO:0005770:late endosome;GO:0031902:late endosome membrane;GO:0005765:lysosomal membrane;GO:0005764:lysosome;GO:0005886:plasma membrane;	GO:0140359:ABC-type transporter activity;GO:0005524:ATP binding;GO:0016887:ATP hydrolysis activity;GO:0042626:ATPase-coupled transmembrane transporter activity;GO:0005319:lipid transporter activity;	K05648	ko02010 ABC transporters;;
gene-abcb10	3623	81	0.97	112	1.39	171	2.04	62	0.66	298	3.55	187	2.28	158	1.91	323	3.89	202	2.47	NC_007124.7	24262583	24276812	+	abcb10	ATP-binding cassette%2C sub-family B (MDR/TAP)%2C member 10	GO:0048821:erythrocyte development;GO:0006783:heme biosynthetic process;GO:0006839:mitochondrial transport;GO:0034514:mitochondrial unfolded protein response;GO:0045648:positive regulation of erythrocyte differentiation;GO:0070455:positive regulation of heme biosynthetic process;GO:0046985:positive regulation of hemoglobin biosynthetic process;	GO:0005743:mitochondrial inner membrane;GO:0031966:mitochondrial membrane;GO:0005739:mitochondrion;	GO:0140359:ABC-type transporter activity;GO:0005524:ATP binding;GO:0016887:ATP hydrolysis activity;GO:0042803:protein homodimerization activity;	K05657	ko02010 ABC transporters;;
gene-abcb11a	4974	58	0.51	70	0.63	148	1.28	36	0.28	267	2.32	81	0.72	139	1.22	190	1.67	154	1.37	NC_007120.7	48740457	48816715	+	abcb11a	ATP-binding cassette%2C sub-family B (MDR/TAP)%2C member 11a	GO:0015721:bile acid and bile salt transport;GO:0008206:bile acid metabolic process;GO:0015722:canalicular bile acid transport;GO:0042632:cholesterol homeostasis;GO:0006631:fatty acid metabolic process;GO:0055091:phospholipid homeostasis;GO:0120189:positive regulation of bile acid secretion;GO:0016567:protein ubiquitination;GO:1904251:regulation of bile acid metabolic process;GO:0031998:regulatio…	GO:0016324:apical plasma membrane;GO:0009986:cell surface;GO:0005768:endosome;GO:0046581:intercellular canaliculus;GO:0046691:intracellular canaliculus;GO:0005886:plasma membrane;GO:0055037:recycling endosome;GO:0055038:recycling endosome membrane;	GO:0015432:ABC-type bile acid transporter activity;GO:0008559:ABC-type xenobiotic transporter activity;GO:0005524:ATP binding;GO:0016887:ATP hydrolysis activity;GO:0015125:bile acid transmembrane transporter activity;GO:0015126:canalicular bile acid transmembrane transporter activity;	K05664	ko01522 Endocrine resistance;ko02010 ABC transporters;ko04976 Bile secretion;ko04979 Cholesterol metabolism;;
gene-abcb11b	5724	1	0.01	2	0.02	2	0.02	4	0.03	3	0.02	1	0.01	0	0	4	0.03	0	0	NC_007122.7	13223611	13270034	+	abcb11b	ATP-binding cassette%2C sub-family B (MDR/TAP)%2C member 11b	GO:0015721:bile acid and bile salt transport;GO:0006699:bile acid biosynthetic process;GO:0008206:bile acid metabolic process;GO:0038183:bile acid signaling pathway;GO:0015722:canalicular bile acid transport;GO:0042632:cholesterol homeostasis;GO:0006631:fatty acid metabolic process;GO:0055088:lipid homeostasis;GO:0055091:phospholipid homeostasis;GO:0120189:positive regulation of bile acid secreti…	GO:0016324:apical plasma membrane;GO:0009986:cell surface;GO:0005768:endosome;GO:0070062:extracellular exosome;GO:0000139:Golgi membrane;GO:0046581:intercellular canaliculus;GO:0046691:intracellular canaliculus;GO:0016020:membrane;GO:0005886:plasma membrane;GO:0055037:recycling endosome;GO:0055038:recycling endosome membrane;	GO:0015432:ABC-type bile acid transporter activity;GO:0008559:ABC-type xenobiotic transporter activity;GO:0005524:ATP binding;GO:0016887:ATP hydrolysis activity;GO:0042626:ATPase-coupled transmembrane transporter activity;GO:0015125:bile acid transmembrane transporter activity;GO:0015126:canalicular bile acid transmembrane transporter activity;GO:0015144:carbohydrate transmembrane transporter act…	K05664	ko01522 Endocrine resistance;ko02010 ABC transporters;ko04976 Bile secretion;ko04979 Cholesterol metabolism;;
gene-abcb3l1	2178	0	0	0	0	0	0	0	0	0	0	0	0	0	0	1	0.02	0	0	NC_007130.7	7124401	7131367	+	abcb3l1	ATP-binding cassette%2C sub-family B (MDR/TAP)%2C member 3 like 1	-	-	-	K05654	ko02010 ABC transporters;ko04145 Phagosome;ko04612 Antigen processing and presentation;ko05163 Human cytomegalovirus infection;ko05168 Herpes simplex virus 1 infection;ko05169 Epstein-Barr virus infection;ko05170 Human immunodeficiency virus 1 infection;ko05340 Primary immunodeficiency;;
gene-abcb4	4655	118	1.1	137	1.32	863	8	3867	31.87	2500	23.18	1781	16.93	740	6.97	1024	9.59	260	2.47	NC_007127.7	28628739	28658341	-	abcb4	ATP-binding cassette%2C sub-family B (MDR/TAP)%2C member 4%2C transcript variant 2	GO:1905039:carboxylic acid transmembrane transport;GO:0099040:ceramide translocation;GO:0140115:export across plasma membrane;GO:0000086:G2/M transition of mitotic cell cycle;GO:0045332:phospholipid translocation;GO:1901529:positive regulation of anion channel activity;GO:2001225:regulation of chloride transport;GO:0047484:regulation of response to osmotic stress;GO:0009410:response to xenobiotic…	GO:0016324:apical plasma membrane;GO:0009986:cell surface;GO:0005737:cytoplasm;GO:0098591:external side of apical plasma membrane;GO:0070062:extracellular exosome;GO:0016020:membrane;GO:0005654:nucleoplasm;GO:0005886:plasma membrane;	GO:0008559:ABC-type xenobiotic transporter activity;GO:0005524:ATP binding;GO:0016887:ATP hydrolysis activity;GO:0042626:ATPase-coupled transmembrane transporter activity;GO:0046943:carboxylic acid transmembrane transporter activity;GO:0099038:ceramide floppase activity;GO:0015562:efflux transmembrane transporter activity;GO:0140328:floppase activity;GO:0090554:phosphatidylcholine floppase activi…	K05659	ko02010 ABC transporters;ko04976 Bile secretion;;
gene-abcb5	5261	1009	8.33	1297	11.08	1107	9.08	950	6.93	1083	8.88	1114	9.37	463	3.86	481	3.99	872	7.34	NC_007127.7	19540516	19568637	-	abcb5	ATP-binding cassette%2C sub-family B (MDR/TAP)%2C member 5	GO:0045332:phospholipid translocation;GO:0046865:terpenoid transport;GO:1990961:xenobiotic detoxification by transmembrane export across the plasma membrane;GO:1990962:xenobiotic transport across blood-brain barrier;	GO:0016324:apical plasma membrane;GO:0005737:cytoplasm;GO:0046581:intercellular canaliculus;	GO:0008559:ABC-type xenobiotic transporter activity;GO:0005524:ATP binding;GO:0016887:ATP hydrolysis activity;GO:0099038:ceramide floppase activity;GO:0015562:efflux transmembrane transporter activity;GO:0140328:floppase activity;GO:0090554:phosphatidylcholine floppase activity;GO:0090555:phosphatidylethanolamine flippase activity;	K05658	ko02010 ABC transporters;ko04976 Bile secretion;ko05206 MicroRNAs in cancer;ko05226 Gastric cancer;;
gene-abcb6a	5248	9808	81.13	11035	94.48	10956	90.12	14620	106.89	9595	78.9	10874	91.71	10032	83.78	11185	92.94	9095	76.77	NC_007112.7	6135126	6160856	+	abcb6a	ATP-binding cassette%2C sub-family B (MDR/TAP)%2C member 6a	GO:0006878:intracellular copper ion homeostasis;GO:0098849:cellular detoxification of cadmium ion;GO:0042168:heme metabolic process;GO:0035351:heme transmembrane transport;GO:1903232:melanosome assembly;GO:0006778:porphyrin-containing compound metabolic process;GO:0033013:tetrapyrrole metabolic process;	GO:0031901:early endosome membrane;GO:0036020:endolysosome membrane;GO:0005789:endoplasmic reticulum membrane;GO:0070062:extracellular exosome;GO:0005794:Golgi apparatus;GO:0000139:Golgi membrane;GO:0031902:late endosome membrane;GO:0005765:lysosomal membrane;GO:0033162:melanosome membrane;GO:0005741:mitochondrial outer membrane;GO:0005739:mitochondrion;GO:0032585:multivesicular body membrane;GO:…	GO:0015439:ABC-type heme transporter activity;GO:0140359:ABC-type transporter activity;GO:0005524:ATP binding;GO:0016887:ATP hydrolysis activity;GO:0046906:tetrapyrrole binding;	K05661	ko02010 ABC transporters;;
gene-abcb6b	6357	594	4.06	860	6.08	1275	8.66	404	2.44	1463	9.93	1067	7.43	1420	9.79	1472	10.1	1510	10.52	NC_007120.7	14198748	14339669	-	abcb6b	ATP-binding cassette%2C sub-family B (MDR/TAP)%2C member 6b%2C transcript variant X3	GO:0006878:intracellular copper ion homeostasis;GO:0098849:cellular detoxification of cadmium ion;GO:0042168:heme metabolic process;GO:0035351:heme transmembrane transport;GO:1903232:melanosome assembly;GO:0006778:porphyrin-containing compound metabolic process;GO:0033013:tetrapyrrole metabolic process;	GO:0031901:early endosome membrane;GO:0036020:endolysosome membrane;GO:0005789:endoplasmic reticulum membrane;GO:0070062:extracellular exosome;GO:0005794:Golgi apparatus;GO:0000139:Golgi membrane;GO:0031902:late endosome membrane;GO:0005765:lysosomal membrane;GO:0033162:melanosome membrane;GO:0005741:mitochondrial outer membrane;GO:0005739:mitochondrion;GO:0032585:multivesicular body membrane;GO:…	GO:0015439:ABC-type heme transporter activity;GO:0140359:ABC-type transporter activity;GO:0005524:ATP binding;GO:0016887:ATP hydrolysis activity;GO:0046906:tetrapyrrole binding;	-	-
gene-abcb7	2747	2528	39.95	2956	48.35	3539	55.61	2410	33.66	3595	56.48	3697	59.57	3366	53.71	2931	46.53	3516	56.7	NC_007125.7	10981698	11070154	+	abcb7	ATP-binding cassette%2C sub-family B (MDR/TAP)%2C member 7	GO:1990748:cellular detoxification;GO:0006879:intracellular iron ion homeostasis;GO:0010312:detoxification of zinc ion;GO:0016226:iron-sulfur cluster assembly;GO:0140466:iron-sulfur cluster export from the mitochondrion;GO:1903427:negative regulation of reactive oxygen species biosynthetic process;GO:0070455:positive regulation of heme biosynthetic process;GO:0055085:transmembrane transport;	GO:0016020:membrane;GO:0005743:mitochondrial inner membrane;	GO:0140481:ABC-type iron-sulfur cluster transporter activity;GO:0005524:ATP binding;GO:0016887:ATP hydrolysis activity;GO:0042626:ATPase-coupled transmembrane transporter activity;	K05662	ko02010 ABC transporters;;
gene-abcb8	2591	1407	23.57	1283	22.25	1040	17.33	2216	32.82	1017	16.94	935	15.97	958	16.21	1035	17.42	1392	23.8	NC_007135.7	33781485	33801631	-	abcb8	ATP-binding cassette%2C sub-family B (MDR/TAP)%2C member 8	GO:0071805:potassium ion transmembrane transport;	GO:0062157:mitochondrial ATP-gated potassium channel complex;GO:0005743:mitochondrial inner membrane;GO:0005739:mitochondrion;	GO:0140359:ABC-type transporter activity;GO:0005524:ATP binding;GO:0016887:ATP hydrolysis activity;	K05655	ko02010 ABC transporters;;
gene-abcb9	2812	0	0	0	0	0	0	0	0	0	0	0	0	0	0	0	0	0	0	NC_007116.7	28018246	28029558	-	abcb9	ATP-binding cassette%2C sub-family B (MDR/TAP)%2C member 9%2C transcript variant X1	GO:0019885:antigen processing and presentation of endogenous peptide antigen via MHC class I;GO:0006518:peptide metabolic process;GO:0015833:peptide transport;GO:0015031:protein transport;GO:0055085:transmembrane transport;	GO:0005789:endoplasmic reticulum membrane;GO:0043231:intracellular membrane-bounded organelle;GO:0005765:lysosomal membrane;GO:0005764:lysosome;GO:0016020:membrane;GO:0042824:MHC class I peptide loading complex;	GO:0015421:ABC-type oligopeptide transporter activity;GO:0015433:ABC-type peptide antigen transporter activity;GO:0015440:ABC-type peptide transporter activity;GO:0005524:ATP binding;GO:0016887:ATP hydrolysis activity;GO:0042626:ATPase-coupled transmembrane transporter activity;GO:0042803:protein homodimerization activity;GO:0046978:TAP1 binding;GO:0022857:transmembrane transporter activity;	K05656	ko02010 ABC transporters;ko04142 Lysosome;;
gene-abcb9-2	2742	0	0	0	0	0	0	0	0	0	0	0	0	0	0	0	0	0	0	NW_018395236.1	257774	269086	-	abcb9	ATP-binding cassette%2C sub-family B (MDR/TAP)%2C member 9	-	-	-	-	-
gene-abcc1	6157	169	1.19	235	1.72	400	2.8	128	0.8	580	4.07	336	2.42	321	2.29	398	2.82	380	2.73	NC_007114.7	36713503	36743962	+	abcc1	ATP-binding cassette%2C sub-family C (CFTR/MRP)%2C member 1	GO:0034775:glutathione transmembrane transport;GO:0006869:lipid transport;GO:0055085:transmembrane transport;GO:0042908:xenobiotic transport;	GO:0016323:basolateral plasma membrane;GO:0016020:membrane;	GO:0008559:ABC-type xenobiotic transporter activity;GO:0005524:ATP binding;GO:0016887:ATP hydrolysis activity;GO:0042626:ATPase-coupled transmembrane transporter activity;GO:0034634:glutathione transmembrane transporter activity;	K05665	ko01523 Antifolate resistance;ko02010 ABC transporters;ko04071 Sphingolipid signaling pathway;ko04977 Vitamin digestion and absorption;ko05206 MicroRNAs in cancer;;
gene-abcc10	4994	0	0	0	0	0	0	0	0	0	0	1	0.01	0	0	1	0.01	0	0	NC_007122.7	11911399	11961763	-	abcc10	ATP-binding cassette%2C sub-family C (CFTR/MRP)%2C member 10%2C transcript variant X2	GO:0006691:leukotriene metabolic process;GO:0071716:leukotriene transport;GO:0006869:lipid transport;GO:0055085:transmembrane transport;	GO:0009925:basal plasma membrane;GO:0016323:basolateral plasma membrane;GO:0016020:membrane;GO:0005886:plasma membrane;	GO:0015431:ABC-type glutathione S-conjugate transporter activity;GO:0140359:ABC-type transporter activity;GO:0008559:ABC-type xenobiotic transporter activity;GO:0005524:ATP binding;GO:0016887:ATP hydrolysis activity;GO:0042626:ATPase-coupled transmembrane transporter activity;	K05674	ko02010 ABC transporters;;
gene-abcc10-2	4994	40	0.35	69	0.62	109	0.94	8	0.06	22	0.19	14	0.12	131	1.15	18	0.16	110	0.98	NW_018394803.1	20022	70386	-	abcc10	ATP-binding cassette%2C sub-family C (CFTR/MRP)%2C member 10%2C transcript variant X2	GO:0006691:leukotriene metabolic process;GO:0071716:leukotriene transport;GO:0006869:lipid transport;GO:0055085:transmembrane transport;	GO:0009925:basal plasma membrane;GO:0016323:basolateral plasma membrane;GO:0016020:membrane;GO:0005886:plasma membrane;	GO:0015431:ABC-type glutathione S-conjugate transporter activity;GO:0140359:ABC-type transporter activity;GO:0008559:ABC-type xenobiotic transporter activity;GO:0005524:ATP binding;GO:0016887:ATP hydrolysis activity;GO:0042626:ATPase-coupled transmembrane transporter activity;	K05674	ko02010 ABC transporters;;
gene-abcc10-3	4994	0	0	0	0	0	0	0	0	0	0	0	0	0	0	0	0	0	0	NW_018395295.1	20022	70386	-	abcc10	ATP-binding cassette%2C sub-family C (CFTR/MRP)%2C member 10%2C transcript variant X2	GO:0006691:leukotriene metabolic process;GO:0071716:leukotriene transport;GO:0006869:lipid transport;GO:0055085:transmembrane transport;	GO:0009925:basal plasma membrane;GO:0016323:basolateral plasma membrane;GO:0016020:membrane;GO:0005886:plasma membrane;	GO:0015431:ABC-type glutathione S-conjugate transporter activity;GO:0140359:ABC-type transporter activity;GO:0008559:ABC-type xenobiotic transporter activity;GO:0005524:ATP binding;GO:0016887:ATP hydrolysis activity;GO:0042626:ATPase-coupled transmembrane transporter activity;	K05674	ko02010 ABC transporters;;
gene-abcc12	4894	23	0.2	21	0.19	8	0.07	7	0.05	21	0.19	18	0.16	15	0.13	13	0.12	25	0.23	NC_007118.7	38158608	38189863	-	abcc12	ATP-binding cassette%2C sub-family C (CFTR/MRP)%2C member 12	GO:0055085:transmembrane transport;	GO:0005783:endoplasmic reticulum;GO:0005789:endoplasmic reticulum membrane;GO:0016020:membrane;GO:0005739:mitochondrion;	GO:0140359:ABC-type transporter activity;GO:0005524:ATP binding;GO:0016887:ATP hydrolysis activity;GO:0042626:ATPase-coupled transmembrane transporter activity;	K05672	ko02010 ABC transporters;;
gene-abcc13	3547	0	0	1	0.01	1	0.01	1	0.01	4	0.05	2	0.02	3	0.04	0	0	0	0	NC_007135.7	24041672	24063729	-	abcc13	ATP-binding cassette%2C sub-family C (CFTR/MRP)%2C member 13%2C transcript variant X3	-	-	-	-	-
gene-abcc13-2	3547	0	0	0	0	0	0	0	0	0	0	0	0	0	0	0	0	0	0	NW_018395176.1	76709	98766	-	abcc13	ATP-binding cassette%2C sub-family C (CFTR/MRP)%2C member 13%2C transcript variant X3	-	-	-	-	-
gene-abcc13-3	3522	0	0	0	0	0	0	0	0	0	0	0	0	0	0	0	0	0	0	NW_018395365.1	77029	99044	-	abcc13	ATP-binding cassette%2C sub-family C (CFTR/MRP)%2C member 13%2C transcript variant X4	-	-	-	-	-
gene-abcc2	4856	1	0.01	0	0	1	0.01	4	0.03	1	0.01	0	0	3	0.03	2	0.02	2	0.02	NC_007124.7	681627	711588	+	abcc2	ATP-binding cassette%2C sub-family C (CFTR/MRP)%2C member 2	GO:0015721:bile acid and bile salt transport;GO:0071716:leukotriene transport;	GO:0016324:apical plasma membrane;	GO:0015431:ABC-type glutathione S-conjugate transporter activity;GO:0008559:ABC-type xenobiotic transporter activity;GO:0005524:ATP binding;GO:0016887:ATP hydrolysis activity;GO:0042626:ATPase-coupled transmembrane transporter activity;	K05666	ko01523 Antifolate resistance;ko01524 Platinum drug resistance;ko02010 ABC transporters;ko04976 Bile secretion;;
gene-abcc2-2	4901	0	0	0	0	0	0	3	0.02	3	0.03	1	0.01	0	0	2	0.02	1	0.01	NW_018394860.1	54769	88347	+	abcc2	ATP-binding cassette%2C sub-family C (CFTR/MRP)%2C member 2	-	-	-	-	-
gene-abcc3	7054	9	0.06	3	0.02	23	0.14	5	0.03	19	0.12	14	0.09	8	0.05	29	0.18	12	0.08	NC_007123.7	695358	788154	+	abcc3	ATP-binding cassette%2C sub-family C (CFTR/MRP)%2C member 3%2C transcript variant X3	GO:0098656:monoatomic anion transmembrane transport;GO:0015721:bile acid and bile salt transport;GO:0015722:canalicular bile acid transport;GO:0071716:leukotriene transport;GO:0055085:transmembrane transport;GO:0006855:xenobiotic transmembrane transport;GO:0042908:xenobiotic transport;	GO:0016323:basolateral plasma membrane;GO:0016020:membrane;GO:0005886:plasma membrane;	GO:0015432:ABC-type bile acid transporter activity;GO:0015431:ABC-type glutathione S-conjugate transporter activity;GO:0008559:ABC-type xenobiotic transporter activity;GO:0005524:ATP binding;GO:0016887:ATP hydrolysis activity;GO:0042626:ATPase-coupled transmembrane transporter activity;GO:0015164:glucuronoside transmembrane transporter activity;GO:0071714:icosanoid transmembrane transporter activ…	K05667	ko01523 Antifolate resistance;ko02010 ABC transporters;ko04976 Bile secretion;;
gene-abcc4	5519	48	0.38	82	0.67	105	0.82	87	0.6	216	1.69	126	1.01	86	0.68	63	0.5	140	1.12	NC_007117.7	7322704	7391789	+	abcc4	ATP-binding cassette%2C sub-family C (CFTR/MRP)%2C member 4	GO:0015721:bile acid and bile salt transport;GO:0070730:cAMP transport;GO:0060271:cilium assembly;GO:0140115:export across plasma membrane;GO:0071716:leukotriene transport;GO:0002576:platelet degranulation;GO:0032310:prostaglandin secretion;GO:0015732:prostaglandin transport;GO:0055085:transmembrane transport;GO:0150104:transport across blood-brain barrier;GO:0015747:urate transport;GO:0006805:xe…	GO:0016324:apical plasma membrane;GO:0016323:basolateral plasma membrane;GO:0098591:external side of apical plasma membrane;GO:0005794:Golgi apparatus;GO:0016020:membrane;GO:0005730:nucleolus;GO:0005886:plasma membrane;GO:0031088:platelet dense granule membrane;	GO:0016404:15-hydroxyprostaglandin dehydrogenase (NAD+) activity;GO:0015432:ABC-type bile acid transporter activity;GO:0015431:ABC-type glutathione S-conjugate transporter activity;GO:0140359:ABC-type transporter activity;GO:0008559:ABC-type xenobiotic transporter activity;GO:0005524:ATP binding;GO:0016887:ATP hydrolysis activity;GO:0043225:ATPase-coupled inorganic anion transmembrane transporter…	K05673	ko01523 Antifolate resistance;ko02010 ABC transporters;ko04024 cAMP signaling pathway;ko04976 Bile secretion;;
gene-abcc4-2	5519	14	0.11	24	0.2	60	0.47	14	0.1	36	0.28	32	0.26	22	0.17	58	0.46	41	0.33	NW_018394625.1	107755	176623	+	abcc4	ATP-binding cassette%2C sub-family C (CFTR/MRP)%2C member 4	-	-	-	-	-
gene-abcc5	5551	48	0.38	63	0.51	61	0.47	47	0.32	64	0.5	71	0.57	46	0.36	66	0.52	81	0.65	NC_007129.7	45791971	45852728	+	abcc5	ATP-binding cassette%2C sub-family C (CFTR/MRP)%2C member 5	GO:0070730:cAMP transport;GO:0070731:cGMP transport;GO:0140115:export across plasma membrane;GO:0098838:folate transmembrane transport;GO:0034775:glutathione transmembrane transport;GO:0035351:heme transmembrane transport;GO:0030213:hyaluronan biosynthetic process;GO:0015865:purine nucleotide transport;GO:0055085:transmembrane transport;GO:0150104:transport across blood-brain barrier;GO:0006805:x…	GO:0016324:apical plasma membrane;GO:0016323:basolateral plasma membrane;GO:0010008:endosome membrane;GO:0005796:Golgi lumen;GO:0016020:membrane;GO:0005886:plasma membrane;	GO:0008559:ABC-type xenobiotic transporter activity;GO:0005524:ATP binding;GO:0016887:ATP hydrolysis activity;GO:0043225:ATPase-coupled inorganic anion transmembrane transporter activity;GO:0042626:ATPase-coupled transmembrane transporter activity;GO:1901505:carbohydrate derivative transmembrane transporter activity;GO:0015562:efflux transmembrane transporter activity;GO:0034634:glutathione trans…	K05668	ko01523 Antifolate resistance;ko02010 ABC transporters;;
gene-abcc6a	6688	1	0.01	0	0	0	0	0	0	3	0.02	4	0.03	1	0.01	2	0.01	2	0.01	NC_007117.7	11026041	11067961	+	abcc6a	ATP-binding cassette%2C sub-family C (CFTR/MRP)%2C member 6a	GO:0034775:glutathione transmembrane transport;GO:0006869:lipid transport;GO:0055085:transmembrane transport;GO:0042908:xenobiotic transport;	GO:0016323:basolateral plasma membrane;GO:0016020:membrane;	GO:0008559:ABC-type xenobiotic transporter activity;GO:0005524:ATP binding;GO:0016887:ATP hydrolysis activity;GO:0042626:ATPase-coupled transmembrane transporter activity;GO:0034634:glutathione transmembrane transporter activity;	K13765	ko04744 Phototransduction;ko05030 Cocaine addiction;;
gene-abcc6b.2	9001	2	0.01	7	0.03	4	0.02	5	0.02	10	0.05	7	0.03	4	0.02	5	0.02	6	0.03	NC_007114.7	36744820	36824257	-	abcc6b.2	ATP-binding cassette%2C sub-family C (CFTR/MRP)%2C member 6b%2C tandem duplicate 2%2C transcript variant X1	GO:0034775:glutathione transmembrane transport;GO:0006869:lipid transport;GO:0055085:transmembrane transport;GO:0042908:xenobiotic transport;	GO:0016323:basolateral plasma membrane;GO:0016020:membrane;	GO:0008559:ABC-type xenobiotic transporter activity;GO:0005524:ATP binding;GO:0016887:ATP hydrolysis activity;GO:0042626:ATPase-coupled transmembrane transporter activity;GO:0034634:glutathione transmembrane transporter activity;	K05665	ko01523 Antifolate resistance;ko02010 ABC transporters;ko04071 Sphingolipid signaling pathway;ko04977 Vitamin digestion and absorption;ko05206 MicroRNAs in cancer;;
gene-abcc8	5634	1	0.01	3	0.02	0	0	0	0	0	0	0	0	0	0	0	0	0	0	NC_007136.7	22720112	22849278	+	abcc8	ATP-binding cassette%2C sub-family C (CFTR/MRP)%2C member 8%2C transcript variant X2	GO:0001678:intracellular glucose homeostasis;GO:0071310:cellular response to organic substance;GO:0007565:female pregnancy;GO:0007613:memory;GO:0016525:negative regulation of angiogenesis;GO:1905604:negative regulation of blood-brain barrier permeability;GO:0060253:negative regulation of glial cell proliferation;GO:0046676:negative regulation of insulin secretion;GO:0010989:negative regulation of…	GO:0008282:inward rectifying potassium channel;GO:0016020:membrane;GO:0005886:plasma membrane;GO:0042383:sarcolemma;GO:0030672:synaptic vesicle membrane;	GO:0140359:ABC-type transporter activity;GO:0043531:ADP binding;GO:0005524:ATP binding;GO:0016887:ATP hydrolysis activity;GO:0019829:ATPase-coupled monoatomic cation transmembrane transporter activity;GO:0042626:ATPase-coupled transmembrane transporter activity;GO:0019855:calcium channel inhibitor activity;GO:0005246:calcium channel regulator activity;GO:0099103:channel activator activity;GO:0070…	K05032	ko02010 ABC transporters;ko04911 Insulin secretion;ko04930 Type II diabetes mellitus;;
gene-abcc8-2	4947	4	0.04	4	0.04	3	0.03	2	0.02	5	0.04	3	0.03	1	0.01	2	0.02	0	0	NW_018395204.1	23889	144547	+	abcc8	ATP-binding cassette%2C sub-family C (CFTR/MRP)%2C member 8	-	-	-	-	-
gene-abcc8b	5057	0	0	1	0.01	2	0.02	0	0	1	0.01	0	0	0	0	2	0.02	1	0.01	NC_007129.7	50040753	50086693	-	abcc8b	ATP-binding cassette%2C sub-family C (CFTR/MRP)%2C member 8b%2C transcript variant X6	GO:0001678:intracellular glucose homeostasis;GO:0071310:cellular response to organic substance;GO:0007565:female pregnancy;GO:0098662:inorganic cation transmembrane transport;GO:0007613:memory;GO:0016525:negative regulation of angiogenesis;GO:1905604:negative regulation of blood-brain barrier permeability;GO:0060253:negative regulation of glial cell proliferation;GO:0046676:negative regulation of…	GO:0008282:inward rectifying potassium channel;GO:0016020:membrane;GO:0005739:mitochondrion;GO:0005886:plasma membrane;GO:0031004:potassium ion-transporting ATPase complex;GO:0042383:sarcolemma;GO:0030672:synaptic vesicle membrane;	GO:0140359:ABC-type transporter activity;GO:0043531:ADP binding;GO:0005524:ATP binding;GO:0016887:ATP hydrolysis activity;GO:0015272:ATP-activated inward rectifier potassium channel activity;GO:0019829:ATPase-coupled monoatomic cation transmembrane transporter activity;GO:0042626:ATPase-coupled transmembrane transporter activity;GO:0019855:calcium channel inhibitor activity;GO:0070320:inward rect…	K05032	ko02010 ABC transporters;ko04911 Insulin secretion;ko04930 Type II diabetes mellitus;;
gene-abcc9	5986	0	0	1	0.01	0	0	0	0	0	0	0	0	1	0.01	2	0.01	0	0	NC_007115.7	14656688	14714231	+	abcc9	ATP-binding cassette%2C sub-family C (CFTR/MRP)%2C member 9	GO:0061337:cardiac conduction;GO:0086003:cardiac muscle cell contraction;GO:0098655:monoatomic cation transmembrane transport;GO:0051607:defense response to virus;GO:0098662:inorganic cation transmembrane transport;GO:0045776:negative regulation of blood pressure;GO:1990573:potassium ion import across plasma membrane;GO:0071805:potassium ion transmembrane transport;GO:1903760:regulation of voltag…	GO:0008282:inward rectifying potassium channel;GO:0016020:membrane;GO:0005886:plasma membrane;GO:0031004:potassium ion-transporting ATPase complex;GO:0030017:sarcomere;	GO:0140359:ABC-type transporter activity;GO:0005524:ATP binding;GO:0016887:ATP hydrolysis activity;GO:0019829:ATPase-coupled monoatomic cation transmembrane transporter activity;GO:0043225:ATPase-coupled inorganic anion transmembrane transporter activity;GO:0042626:ATPase-coupled transmembrane transporter activity;GO:0005267:potassium channel activity;GO:0015459:potassium channel regulator activi…	K05033	ko02010 ABC transporters;;
gene-abcd1	4542	199	1.9	229	2.27	187	1.78	131	1.11	194	1.84	262	2.55	166	1.6	177	1.7	171	1.67	NC_007119.7	8045058	8085429	+	abcd1	ATP-binding cassette%2C sub-family D (ALD)%2C member 1	GO:0030325:adrenal gland development;GO:0030301:cholesterol transport;GO:0006635:fatty acid beta-oxidation;GO:0015910:long-chain fatty acid import into peroxisome;GO:0061744:motor behavior;GO:0014003:oligodendrocyte development;GO:0007031:peroxisome organization;GO:0031643:positive regulation of myelination;GO:0036269:swimming behavior;GO:0042760:very long-chain fatty acid catabolic process;GO:00…	GO:0005778:peroxisomal membrane;GO:0005777:peroxisome;	GO:0015607:ABC-type fatty-acyl-CoA transporter activity;GO:0047617:acyl-CoA hydrolase activity;GO:0005524:ATP binding;GO:0016887:ATP hydrolysis activity;GO:0042626:ATPase-coupled transmembrane transporter activity;GO:0005324:long-chain fatty acid transporter activity;	K05675	ko02010 ABC transporters;ko04146 Peroxisome;;
gene-abcd3a	2876	601	9.07	568	8.87	414	6.21	289	3.86	574	8.61	519	7.99	438	6.68	490	7.43	481	7.41	NC_007135.7	31310636	31332087	-	abcd3a	ATP-binding cassette%2C sub-family D (ALD)%2C member 3a	GO:0015721:bile acid and bile salt transport;GO:0006699:bile acid biosynthetic process;GO:0006635:fatty acid beta-oxidation;GO:0006633:fatty acid biosynthetic process;GO:0006869:lipid transport;GO:0015910:long-chain fatty acid import into peroxisome;GO:0007031:peroxisome organization;GO:1903512:phytanic acid metabolic process;GO:0014070:response to organic cyclic compound;GO:0009410:response to x…	GO:0043231:intracellular membrane-bounded organelle;GO:0005743:mitochondrial inner membrane;GO:0005739:mitochondrion;GO:0005782:peroxisomal matrix;GO:0005778:peroxisomal membrane;GO:0005777:peroxisome;	GO:0140359:ABC-type transporter activity;GO:0047617:acyl-CoA hydrolase activity;GO:0005524:ATP binding;GO:0016887:ATP hydrolysis activity;GO:0042626:ATPase-coupled transmembrane transporter activity;GO:0005324:long-chain fatty acid transporter activity;GO:0042803:protein homodimerization activity;GO:0043621:protein self-association;	K05677	ko02010 ABC transporters;ko04146 Peroxisome;;
gene-abcd3a-2	2802	0	0	5	0.08	90	1.39	77	1.05	116	1.79	140	2.21	118	1.85	104	1.62	123	1.94	NW_018395182.1	138973	160023	-	abcd3a	ATP-binding cassette%2C sub-family D (ALD)%2C member 3a	-	-	-	-	-
gene-abcd3a-3	2810	10	0.15	4	0.06	176	2.7	139	1.9	264	4.05	238	3.75	221	3.45	192	2.98	227	3.58	NW_018395367.1	140369	164922	-	abcd3a	ATP-binding cassette%2C sub-family D (ALD)%2C member 3a	-	-	-	-	-
gene-abcd3b	1980	24	0.53	43	0.98	153	3.34	12	0.23	290	6.32	142	3.17	189	4.18	165	3.63	184	4.12	NC_007113.7	15109824	15125399	-	abcd3b	ATP-binding cassette%2C sub-family D (ALD)%2C member 3b	GO:0015721:bile acid and bile salt transport;GO:0006699:bile acid biosynthetic process;GO:0006635:fatty acid beta-oxidation;GO:0006633:fatty acid biosynthetic process;GO:0015910:long-chain fatty acid import into peroxisome;GO:0007031:peroxisome organization;GO:1903512:phytanic acid metabolic process;GO:0014070:response to organic cyclic compound;GO:0009410:response to xenobiotic stimulus;GO:00427…	GO:0005829:cytosol;GO:0043231:intracellular membrane-bounded organelle;GO:0016020:membrane;GO:0005739:mitochondrion;GO:0005782:peroxisomal matrix;GO:0005778:peroxisomal membrane;GO:0005777:peroxisome;	GO:0140359:ABC-type transporter activity;GO:0047617:acyl-CoA hydrolase activity;GO:0005524:ATP binding;GO:0016887:ATP hydrolysis activity;GO:0042626:ATPase-coupled transmembrane transporter activity;GO:0005324:long-chain fatty acid transporter activity;GO:0042803:protein homodimerization activity;GO:0043621:protein self-association;	K05677	ko02010 ABC transporters;ko04146 Peroxisome;;
gene-abcd4	2550	145	2.47	145	2.56	154	2.61	168	2.53	112	1.9	65	1.13	59	1.01	23	0.39	40	0.69	NC_007135.7	35910950	35930397	+	abcd4	ATP-binding cassette%2C sub-family D (ALD)%2C member 4	GO:1990830:cellular response to leukemia inhibitory factor;GO:0009235:cobalamin metabolic process;GO:0015889:cobalamin transport;GO:0006635:fatty acid beta-oxidation;GO:0015910:long-chain fatty acid import into peroxisome;GO:0007031:peroxisome organization;GO:0055085:transmembrane transport;GO:0042760:very long-chain fatty acid catabolic process;	GO:0043190:ATP-binding cassette (ABC) transporter complex;GO:0005789:endoplasmic reticulum membrane;GO:0005765:lysosomal membrane;GO:0016020:membrane;GO:0005778:peroxisomal membrane;GO:0005777:peroxisome;	GO:0015420:ABC-type vitamin B12 transporter activity;GO:0005524:ATP binding;GO:0016887:ATP hydrolysis activity;GO:0042626:ATPase-coupled transmembrane transporter activity;GO:0042802:identical protein binding;GO:0005324:long-chain fatty acid transporter activity;	K05678	ko02010 ABC transporters;ko04146 Peroxisome;;
gene-abce1	2747	3267	51.63	3166	51.79	3325	52.25	3371	47.09	2993	47.02	2383	38.4	2873	45.84	2772	44	3086	49.76	NC_007134.7	43695594	43718061	-	abce1	ATP-binding cassette%2C sub-family E (OABP)%2C member 1	GO:0060702:negative regulation of endoribonuclease activity;GO:0006417:regulation of translation;GO:0000054:ribosomal subunit export from nucleus;GO:0006413:translational initiation;GO:0006415:translational termination;	GO:0005737:cytoplasm;GO:0005829:cytosol;GO:0016020:membrane;GO:0005759:mitochondrial matrix;GO:0005739:mitochondrion;	GO:0051539:4 iron, 4 sulfur cluster binding;GO:0005524:ATP binding;GO:0016887:ATP hydrolysis activity;GO:0060698:endoribonuclease inhibitor activity;GO:0005506:iron ion binding;GO:0043024:ribosomal small subunit binding;	K06174	-
gene-abcf1	3394	120	1.53	243	3.22	793	10.09	101	1.14	1269	16.14	523	6.82	652	8.42	673	8.65	529	6.9	NC_007130.7	30428898	30447669	-	abcf1	ATP-binding cassette%2C sub-family F (GCN20)%2C member 1%2C transcript variant X2	GO:0006954:inflammatory response;GO:0045727:positive regulation of translation;GO:0006412:translation;GO:0006413:translational initiation;	GO:0005737:cytoplasm;GO:0005829:cytosol;GO:0016020:membrane;GO:0005635:nuclear envelope;GO:0005654:nucleoplasm;GO:0042788:polysomal ribosome;	GO:0005524:ATP binding;GO:0016887:ATP hydrolysis activity;GO:0043022:ribosome binding;GO:0003723:RNA binding;GO:0008494:translation activator activity;GO:0008135:translation factor activity, RNA binding;	K06184	-
gene-abcf2a	2419	9743	174.85	13553	251.76	11210	200.05	6383	101.25	10554	188.29	8815	161.3	5948	107.77	8633	155.62	8867	162.37	NC_007113.7	32505554	32513545	-	abcf2a	ATP-binding cassette%2C sub-family F (GCN20)%2C member 2a	-	GO:0005739:mitochondrion;	GO:0005524:ATP binding;GO:0016887:ATP hydrolysis activity;	K06185	ko05130 Pathogenic Escherichia coli infection;;
gene-abcf2b	2323	6	0.11	23	0.44	29	0.54	15	0.25	42	0.78	20	0.38	24	0.45	38	0.71	27	0.51	NC_007118.7	41404343	41420172	-	abcf2b	ATP-binding cassette%2C sub-family F (GCN20)%2C member 2b%2C transcript variant X1	-	GO:0005739:mitochondrion;	GO:0005524:ATP binding;GO:0016887:ATP hydrolysis activity;	K06185	ko05130 Pathogenic Escherichia coli infection;;
gene-abcf3	1078	79	3.18	58	2.42	124	4.97	99	3.52	111	4.44	59	2.42	65	2.64	56	2.27	74	3.04	NC_007113.7	1218496	1226324	-	abcf3	ATP-binding cassette%2C sub-family F (GCN20)%2C member 3	GO:0051607:defense response to virus;	GO:0016020:membrane;	GO:0005524:ATP binding;GO:0016887:ATP hydrolysis activity;GO:0045296:cadherin binding;	K06158	-
gene-abcg1	3273	1	0.01	1	0.01	0	0	1	0.01	10	0.13	4	0.05	2	0.03	12	0.16	4	0.05	NC_007126.7	5028725	5074983	+	abcg1	ATP-binding cassette%2C sub-family G (WHITE)%2C member 1	GO:0042987:amyloid precursor protein catabolic process;GO:0071403:cellular response to high density lipoprotein particle stimulus;GO:0033344:cholesterol efflux;GO:0042632:cholesterol homeostasis;GO:0008203:cholesterol metabolic process;GO:0030301:cholesterol transport;GO:0034436:glycoprotein transport;GO:0034375:high-density lipoprotein particle remodeling;GO:0032367:intracellular cholesterol tra…	GO:0005789:endoplasmic reticulum membrane;GO:0005768:endosome;GO:0009897:external side of plasma membrane;GO:0000139:Golgi membrane;GO:0016020:membrane;GO:0005739:mitochondrion;GO:0005886:plasma membrane;GO:0055037:recycling endosome;	GO:0034041:ABC-type sterol transporter activity;GO:0043531:ADP binding;GO:0005524:ATP binding;GO:0016887:ATP hydrolysis activity;GO:0042626:ATPase-coupled transmembrane transporter activity;GO:0120020:cholesterol transfer activity;GO:0140328:floppase activity;GO:0090554:phosphatidylcholine floppase activity;GO:0046982:protein heterodimerization activity;GO:0042803:protein homodimerization activit…	K05679	ko02010 ABC transporters;ko05417 Lipid and atherosclerosis;;
gene-abcg2a	2298	474	8.95	466	9.11	117	2.2	448	7.48	249	4.68	169	3.26	100	1.91	67	1.27	124	2.39	NC_007134.7	45909999	45936686	+	abcg2a	ATP-binding cassette%2C sub-family G (WHITE)%2C member 2a	GO:0015878:biotin transport;GO:1990748:cellular detoxification;GO:0140115:export across plasma membrane;GO:0006869:lipid transport;GO:0015711:organic anion transport;GO:0097744:renal urate salt excretion;GO:0032218:riboflavin transport;GO:0070633:transepithelial transport;GO:0055085:transmembrane transport;GO:0150104:transport across blood-brain barrier;GO:0046415:urate metabolic process;GO:19909…	GO:0016324:apical plasma membrane;GO:0031526:brush border membrane;GO:0098591:external side of apical plasma membrane;GO:0016020:membrane;GO:0045121:membrane raft;GO:0031966:mitochondrial membrane;GO:0005654:nucleoplasm;GO:0005886:plasma membrane;	GO:0008559:ABC-type xenobiotic transporter activity;GO:0005524:ATP binding;GO:0042626:ATPase-coupled transmembrane transporter activity;GO:0015225:biotin transmembrane transporter activity;GO:0015562:efflux transmembrane transporter activity;GO:0042802:identical protein binding;GO:0008514:organic anion transmembrane transporter activity;GO:0042803:protein homodimerization activity;GO:0032217:ribo…	K05681	ko01523 Antifolate resistance;ko02010 ABC transporters;ko04976 Bile secretion;;
gene-abcg2b	1857	2	0.05	0	0	0	0	0	0	0	0	1	0.02	0	0	0	0	2	0.05	NC_007112.7	8674074	8691921	-	abcg2b	ATP-binding cassette%2C sub-family G (WHITE)%2C member 2b	GO:0015878:biotin transport;GO:1990748:cellular detoxification;GO:0140115:export across plasma membrane;GO:0006869:lipid transport;GO:0015711:organic anion transport;GO:0097744:renal urate salt excretion;GO:0032218:riboflavin transport;GO:0070633:transepithelial transport;GO:0055085:transmembrane transport;GO:0150104:transport across blood-brain barrier;GO:0046415:urate metabolic process;GO:19909…	GO:0016324:apical plasma membrane;GO:0031526:brush border membrane;GO:0098591:external side of apical plasma membrane;GO:0016020:membrane;GO:0045121:membrane raft;GO:0031966:mitochondrial membrane;GO:0005654:nucleoplasm;GO:0005886:plasma membrane;	GO:0008559:ABC-type xenobiotic transporter activity;GO:0005524:ATP binding;GO:0042626:ATPase-coupled transmembrane transporter activity;GO:0015225:biotin transmembrane transporter activity;GO:0015562:efflux transmembrane transporter activity;GO:0042802:identical protein binding;GO:0008514:organic anion transmembrane transporter activity;GO:0042803:protein homodimerization activity;GO:0032217:ribo…	K05683	ko02010 ABC transporters;ko04975 Fat digestion and absorption;ko04976 Bile secretion;ko04979 Cholesterol metabolism;;
gene-abcg2b-2	1857	0	0	1	0.02	0	0	0	0	0	0	2	0.05	0	0	0	0	0	0	NW_018394460.1	93086	110014	-	abcg2b	ATP-binding cassette%2C sub-family G (WHITE)%2C member 2b	-	-	-	-	-
gene-abcg2c	5195	110	0.92	206	1.78	198	1.65	148	1.09	286	2.38	222	1.89	174	1.47	175	1.47	248	2.11	NC_007124.7	5028491	5065661	-	abcg2c	ATP-binding cassette%2C sub-family G (WHITE)%2C member 2c	GO:0015878:biotin transport;GO:0006869:lipid transport;GO:0097744:renal urate salt excretion;GO:0032218:riboflavin transport;GO:0055085:transmembrane transport;	GO:0016324:apical plasma membrane;GO:0031526:brush border membrane;GO:0016020:membrane;GO:0045121:membrane raft;GO:0031966:mitochondrial membrane;GO:0005886:plasma membrane;	GO:0008559:ABC-type xenobiotic transporter activity;GO:0005524:ATP binding;GO:0042626:ATPase-coupled transmembrane transporter activity;GO:0015225:biotin transmembrane transporter activity;GO:0015562:efflux transmembrane transporter activity;GO:0046983:protein dimerization activity;GO:0032217:riboflavin transmembrane transporter activity;GO:0015143:urate transmembrane transporter activity;	K05681	ko01523 Antifolate resistance;ko02010 ABC transporters;ko04976 Bile secretion;;
gene-abcg2d	4413	3	0.03	0	0	0	0	4	0.03	5	0.05	1	0.01	3	0.03	6	0.06	0	0	NC_007112.7	50564405	50592738	-	abcg2d	ATP-binding cassette%2C sub-family G (WHITE)%2C member 2d	GO:0015878:biotin transport;GO:1990748:cellular detoxification;GO:0140115:export across plasma membrane;GO:0006869:lipid transport;GO:0015711:organic anion transport;GO:0097744:renal urate salt excretion;GO:0032218:riboflavin transport;GO:0070633:transepithelial transport;GO:0055085:transmembrane transport;GO:0150104:transport across blood-brain barrier;GO:0046415:urate metabolic process;GO:19909…	GO:0016324:apical plasma membrane;GO:0031526:brush border membrane;GO:0098591:external side of apical plasma membrane;GO:0016020:membrane;GO:0045121:membrane raft;GO:0031966:mitochondrial membrane;GO:0005654:nucleoplasm;GO:0005886:plasma membrane;	GO:0008559:ABC-type xenobiotic transporter activity;GO:0005524:ATP binding;GO:0042626:ATPase-coupled transmembrane transporter activity;GO:0015225:biotin transmembrane transporter activity;GO:0015562:efflux transmembrane transporter activity;GO:0042802:identical protein binding;GO:0008514:organic anion transmembrane transporter activity;GO:0042803:protein homodimerization activity;GO:0032217:ribo…	K05681	ko01523 Antifolate resistance;ko02010 ABC transporters;ko04976 Bile secretion;;
gene-abcg4a	2502	19	0.33	19	0.34	20	0.35	9	0.14	15	0.26	14	0.25	20	0.35	53	0.92	6	0.11	NC_007116.7	30624105	30672482	+	abcg4a	ATP-binding cassette%2C sub-family G (WHITE)%2C member 4a	GO:0071403:cellular response to high density lipoprotein particle stimulus;GO:1990830:cellular response to leukemia inhibitory factor;GO:0033344:cholesterol efflux;GO:0042632:cholesterol homeostasis;GO:0045542:positive regulation of cholesterol biosynthetic process;GO:0010875:positive regulation of cholesterol efflux;GO:0006355:regulation of DNA-templated transcription;GO:0055085:transmembrane tr…	GO:0031410:cytoplasmic vesicle;GO:0010008:endosome membrane;GO:0016020:membrane;GO:0005886:plasma membrane;	GO:0034041:ABC-type sterol transporter activity;GO:0005524:ATP binding;GO:0016887:ATP hydrolysis activity;GO:0042626:ATPase-coupled transmembrane transporter activity;GO:0042802:identical protein binding;GO:0046982:protein heterodimerization activity;GO:0042803:protein homodimerization activity;	K05680	ko02010 ABC transporters;;
gene-abcg4b	2762	1	0.02	1	0.02	4	0.06	0	0	11	0.17	1	0.02	2	0.03	1	0.02	4	0.06	NC_007126.7	23487730	23508142	-	abcg4b	ATP-binding cassette%2C sub-family G (WHITE)%2C member 4b	GO:0071403:cellular response to high density lipoprotein particle stimulus;GO:1990830:cellular response to leukemia inhibitory factor;GO:0033344:cholesterol efflux;GO:0042632:cholesterol homeostasis;GO:0045542:positive regulation of cholesterol biosynthetic process;GO:0010875:positive regulation of cholesterol efflux;GO:0006355:regulation of DNA-templated transcription;GO:0055085:transmembrane tr…	GO:0031410:cytoplasmic vesicle;GO:0010008:endosome membrane;GO:0016020:membrane;GO:0005886:plasma membrane;	GO:0034041:ABC-type sterol transporter activity;GO:0005524:ATP binding;GO:0016887:ATP hydrolysis activity;GO:0042626:ATPase-coupled transmembrane transporter activity;GO:0042802:identical protein binding;GO:0046982:protein heterodimerization activity;GO:0042803:protein homodimerization activity;	K05680	ko02010 ABC transporters;;
gene-abcg5	2054	0	0	0	0	0	0	0	0	0	0	0	0	0	0	0	0	0	0	NC_007124.7	10945437	10968290	+	abcg5	ATP-binding cassette%2C sub-family G (WHITE)%2C member 5	GO:0038183:bile acid signaling pathway;GO:0033344:cholesterol efflux;GO:0042632:cholesterol homeostasis;GO:0030299:intestinal cholesterol absorption;GO:0045796:negative regulation of intestinal cholesterol absorption;GO:0010949:negative regulation of intestinal phytosterol absorption;GO:0010212:response to ionizing radiation;GO:0014850:response to muscle activity;GO:0007584:response to nutrient;G…	GO:0016324:apical plasma membrane;GO:0043190:ATP-binding cassette (ABC) transporter complex;GO:0016020:membrane;GO:0005886:plasma membrane;GO:0043235:receptor complex;	GO:0140359:ABC-type transporter activity;GO:0005524:ATP binding;GO:0042626:ATPase-coupled transmembrane transporter activity;GO:0120020:cholesterol transfer activity;GO:0046872:metal ion binding;GO:0046982:protein heterodimerization activity;	K05683	ko02010 ABC transporters;ko04975 Fat digestion and absorption;ko04976 Bile secretion;ko04979 Cholesterol metabolism;;
gene-abcg5-2	2054	0	0	0	0	0	0	0	0	0	0	0	0	0	0	0	0	0	0	NW_018394869.1	73769	96622	+	abcg5	ATP-binding cassette%2C sub-family G (WHITE)%2C member 5	-	-	-	-	-
gene-abcg8	2564	7	0.12	5	0.09	5	0.08	0	0	0	0	0	0	0	0	0	0	0	0	NC_007124.7	10926727	10945329	-	abcg8	ATP-binding cassette%2C sub-family G (WHITE)%2C member 8	GO:0038183:bile acid signaling pathway;GO:0033344:cholesterol efflux;GO:0042632:cholesterol homeostasis;GO:0030299:intestinal cholesterol absorption;GO:0045796:negative regulation of intestinal cholesterol absorption;GO:0010949:negative regulation of intestinal phytosterol absorption;GO:0015914:phospholipid transport;GO:0014850:response to muscle activity;GO:0007584:response to nutrient;GO:000941…	GO:0016324:apical plasma membrane;GO:0043190:ATP-binding cassette (ABC) transporter complex;GO:0016020:membrane;GO:0005886:plasma membrane;GO:0043235:receptor complex;	GO:0140359:ABC-type transporter activity;GO:0005524:ATP binding;GO:0016887:ATP hydrolysis activity;GO:0042626:ATPase-coupled transmembrane transporter activity;GO:0120020:cholesterol transfer activity;GO:0046872:metal ion binding;GO:0046982:protein heterodimerization activity;	K05684	ko02010 ABC transporters;ko04975 Fat digestion and absorption;ko04976 Bile secretion;ko04979 Cholesterol metabolism;;
gene-abcg8-2	2055	0	0	0	0	0	0	0	0	0	0	0	0	0	0	0	0	0	0	NW_018394869.1	55471	73564	-	abcg8	ATP-binding cassette%2C sub-family G (WHITE)%2C member 8	-	-	-	-	-
gene-abch1	4676	0	0	2	0.02	16	0.15	0	0	0	0	0	0	11	0.1	1	0.01	0	0	NC_007128.7	24536489	24569830	-	abch1	ATP-binding cassette%2C sub-family H%2C member 1%2C transcript variant X2	-	-	-	-	-
gene-abch1-2	3517	2	0.02	0	0	0	0	0	0	1	0.01	0	0	0	0	0	0	0	0	NW_018394990.1	92693	124761	-	abch1	ATP-binding cassette%2C sub-family H%2C member 1%2C transcript variant X4	-	-	-	-	-
gene-abhd10a	2054	391	8.26	713	15.6	292	6.14	797	14.89	318	6.68	105	2.26	139	2.97	237	5.03	243	5.24	NC_007116.7	67886751	67895858	-	abhd10a	abhydrolase domain containing 10a%2C transcript variant 2	GO:0052695:cellular glucuronidation;GO:0019391:glucuronoside catabolic process;GO:0002084:protein depalmitoylation;	GO:0005829:cytosol;GO:0005759:mitochondrial matrix;GO:0005739:mitochondrion;	GO:0004553:hydrolase activity, hydrolyzing O-glycosyl compounds;GO:0102390:mycophenolic acid acyl-glucuronide esterase activity;GO:0008474:palmitoyl-(protein) hydrolase activity;	K13702	-
gene-abhd10b	1183	1352	49.61	1029	39.09	5	0.18	18	0.58	9	0.33	1059	39.62	1222	45.27	1104	40.69	26	0.97	NC_007135.7	21927191	21934232	-	abhd10b	abhydrolase domain containing 10b	GO:0052695:cellular glucuronidation;GO:0019391:glucuronoside catabolic process;GO:0002084:protein depalmitoylation;	GO:0005829:cytosol;GO:0005759:mitochondrial matrix;GO:0005739:mitochondrion;	GO:0004553:hydrolase activity, hydrolyzing O-glycosyl compounds;GO:0102390:mycophenolic acid acyl-glucuronide esterase activity;GO:0008474:palmitoyl-(protein) hydrolase activity;	K13702	-
gene-abhd10b-2	1180	2242	82.48	1701	64.77	3355	122.74	5734	186.45	3365	123.07	1820	68.27	1834	68.12	1872	69.18	4035	151.47	NW_018395172.1	118350	125394	-	abhd10b	abhydrolase domain containing 10b	GO:0052695:cellular glucuronidation;GO:0019391:glucuronoside catabolic process;GO:0002084:protein depalmitoylation;	GO:0005829:cytosol;GO:0005759:mitochondrial matrix;GO:0005739:mitochondrion;	GO:0004553:hydrolase activity, hydrolyzing O-glycosyl compounds;GO:0102390:mycophenolic acid acyl-glucuronide esterase activity;GO:0008474:palmitoyl-(protein) hydrolase activity;	K13702	-
gene-abhd11	4130	142	1.49	227	2.47	280	2.93	97	0.9	327	3.42	301	3.23	238	2.53	225	2.38	259	2.78	NC_007132.7	25701264	25722833	-	abhd11	abhydrolase domain containing 11	GO:0044255:cellular lipid metabolic process;	GO:0005739:mitochondrion;	GO:0016787:hydrolase activity;	K13703	-
gene-abhd12	1779	99	2.42	138	3.49	107	2.6	114	2.46	155	3.76	123	3.06	119	2.93	119	2.92	98	2.44	NC_007128.7	21158383	21199925	-	abhd12	abhydrolase domain containing 12	GO:0046464:acylglycerol catabolic process;GO:0048899:anterior lateral line development;GO:0043010:camera-type eye development;GO:0052651:monoacylglycerol catabolic process;GO:0042552:myelination;GO:0006660:phosphatidylserine catabolic process;GO:0009395:phospholipid catabolic process;GO:0048919:posterior lateral line neuromast development;GO:0010842:retina layer formation;GO:0036269:swimming beha…	GO:0005789:endoplasmic reticulum membrane;GO:0016020:membrane;	GO:0047372:acylglycerol lipase activity;GO:0004622:lysophospholipase activity;GO:0008474:palmitoyl-(protein) hydrolase activity;GO:0004620:phospholipase activity;	K13704	-
gene-abhd12-2	1460	78	2.32	91	2.8	82	2.42	79	2.08	120	3.55	110	3.33	88	2.64	110	3.29	105	3.19	NW_018394984.1	234902	248875	-	abhd12	abhydrolase domain containing 12	-	-	-	-	-
gene-abhd13	1325	309	10.12	479	16.24	548	17.85	192	5.56	688	22.41	373	12.46	522	17.27	652	21.46	432	14.44	NC_007120.7	5345236	5351017	-	abhd13	abhydrolase domain containing 13	-	GO:0016020:membrane;	GO:0008474:palmitoyl-(protein) hydrolase activity;	K06889	-
gene-abhd14a	1315	135	4.46	332	11.34	286	9.39	85	2.48	513	16.84	259	8.72	352	11.73	344	11.41	374	12.6	NC_007133.7	10698595	10706873	+	abhd14a	abhydrolase domain containing 14A	-	GO:0005737:cytoplasm;GO:0016020:membrane;	GO:0016787:hydrolase activity;	K13706	-
gene-abhd14b	2558	26	0.44	31	0.54	61	1.03	12	0.18	17	0.29	67	1.16	47	0.81	70	1.19	92	1.59	NC_007117.7	53428955	53435712	+	abhd14b	abhydrolase domain containing 14B	GO:0050427:3'-phosphoadenosine 5'-phosphosulfate metabolic process;GO:0045944:positive regulation of transcription by RNA polymerase II;	GO:0005737:cytoplasm;GO:0005829:cytosol;GO:0070062:extracellular exosome;GO:0005730:nucleolus;GO:0005654:nucleoplasm;GO:0005634:nucleus;	GO:0016746:acyltransferase activity;GO:0016787:hydrolase activity;	K13706	-
gene-abhd15a	3983	223	2.43	395	4.46	1148	12.44	143	1.38	1049	11.37	361	4.01	295	3.25	391	4.28	682	7.58	NC_007126.7	24946474	24960552	-	abhd15a	abhydrolase domain containing 15a%2C transcript variant X1	-	-	-	K13707	-
gene-abhd15a-2	2437	40	0.71	80	1.48	0	0	0	0	0	0	89	1.62	80	1.44	96	1.72	2	0.04	NW_018395323.1	297142	309636	-	abhd15a	abhydrolase domain containing 15a%2C transcript variant X2	-	-	-	K13707	-
gene-abhd16a	2261	551	10.58	738	14.67	996	19.02	785	13.32	1135	21.66	1376	26.94	1038	20.12	938	18.09	810	15.87	NC_007127.7	10477533	10516966	-	abhd16a	abhydrolase domain containing 16A%2C transcript variant X1	GO:0052651:monoacylglycerol catabolic process;GO:0006660:phosphatidylserine catabolic process;GO:1905344:prostaglandin catabolic process;	GO:0016020:membrane;	GO:0047372:acylglycerol lipase activity;GO:0008474:palmitoyl-(protein) hydrolase activity;GO:0004620:phospholipase activity;	-	-
gene-abhd17aa	1552	754	21.09	903	26.14	1069	29.73	553	13.67	1211	33.67	969	27.64	1085	30.64	1018	28.6	919	26.23	NC_007113.7	49039159	49063911	+	abhd17aa	abhydrolase domain containing 17Aa	-	GO:0043197:dendritic spine;GO:0010008:endosome membrane;GO:0098839:postsynaptic density membrane;	GO:0008474:palmitoyl-(protein) hydrolase activity;	-	-
gene-abhd17ab	5653	70	0.54	53	0.42	186	1.42	23	0.16	252	1.92	145	1.14	105	0.81	135	1.04	129	1.01	NC_007119.7	19228103	19246360	-	abhd17ab	abhydrolase domain containing 17Ab	-	GO:0043197:dendritic spine;GO:0010008:endosome membrane;GO:0098839:postsynaptic density membrane;	GO:0008474:palmitoyl-(protein) hydrolase activity;	-	-
gene-abhd17ab-2	5670	105	0.8	106	0.84	259	1.97	32	0.22	467	3.55	241	1.88	188	1.45	280	2.15	258	2.02	NW_018394718.1	362182	380564	-	abhd17ab	abhydrolase domain containing 17Ab	-	GO:0043197:dendritic spine;GO:0010008:endosome membrane;GO:0098839:postsynaptic density membrane;	GO:0008474:palmitoyl-(protein) hydrolase activity;	-	-
gene-abhd17b	1404	930	28.76	1219	39.01	780	23.98	1031	28.18	383	11.77	389	12.26	251	7.84	295	9.16	260	8.2	NC_007116.7	25733814	25747761	+	abhd17b	abhydrolase domain containing 17B	GO:1902817:negative regulation of protein localization to microtubule;GO:1905668:positive regulation of protein localization to endosome;GO:0002084:protein depalmitoylation;GO:1902950:regulation of dendritic spine maintenance;GO:1902473:regulation of protein localization to synapse;	GO:0043197:dendritic spine;GO:0098839:postsynaptic density membrane;GO:0055038:recycling endosome membrane;	GO:0008474:palmitoyl-(protein) hydrolase activity;	-	-
gene-abhd17c	2790	2080	32.36	2461	39.64	2433	37.64	1663	22.87	2930	45.32	1807	28.67	2639	41.46	1794	28.04	1670	26.51	NC_007118.7	10911417	11005919	+	abhd17c	abhydrolase domain containing 17C	GO:0002084:protein depalmitoylation;GO:0099175:regulation of postsynapse organization;	GO:0043197:dendritic spine;GO:0010008:endosome membrane;GO:0005886:plasma membrane;GO:0098839:postsynaptic density membrane;GO:0055038:recycling endosome membrane;	GO:0008474:palmitoyl-(protein) hydrolase activity;	-	-
gene-abhd17c-2	2739	14	0.22	18	0.3	501	7.9	385	5.39	508	8	1081	17.47	525	8.4	1061	16.89	1018	16.46	NW_018394673.1	13477	117287	+	abhd17c	abhydrolase domain containing 17C	-	-	-	-	-
gene-abhd18	2028	361	7.73	660	14.62	998	21.24	784	14.83	2118	45.07	670	14.62	1920	41.5	1843	39.63	1757	38.38	NC_007125.7	49996952	50028457	-	abhd18	abhydrolase domain containing 18%2C transcript variant X2	-	GO:0005576:extracellular region;	-	-	-
gene-abhd2a	1646	102	2.69	130	3.55	161	4.22	87	2.03	189	4.96	166	4.46	203	5.41	159	4.21	149	4.01	NC_007118.7	13824150	13858956	+	abhd2a	abhydrolase domain containing 2a	GO:0046464:acylglycerol catabolic process;GO:0044255:cellular lipid metabolic process;GO:0051792:medium-chain fatty acid biosynthetic process;GO:0051793:medium-chain fatty acid catabolic process;GO:0032570:response to progesterone;GO:0048240:sperm capacitation;GO:0043401:steroid hormone mediated signaling pathway;	GO:0036126:sperm flagellum;GO:0097524:sperm plasma membrane;	GO:0008126:acetylesterase activity;GO:0047372:acylglycerol lipase activity;GO:0042562:hormone binding;GO:0033878:hormone-sensitive lipase activity;GO:0003707:nuclear steroid receptor activity;GO:0034338:short-chain carboxylesterase activity;GO:0004806:triglyceride lipase activity;	K13697	-
gene-abhd2b	2169	2	0.04	0	0	0	0	1	0.02	0	0	0	0	0	0	0	0	0	0	NC_007136.7	19120529	19139256	-	abhd2b	abhydrolase domain containing 2b	GO:0046464:acylglycerol catabolic process;GO:0044255:cellular lipid metabolic process;GO:0051792:medium-chain fatty acid biosynthetic process;GO:0051793:medium-chain fatty acid catabolic process;GO:0032570:response to progesterone;GO:0048240:sperm capacitation;GO:0043401:steroid hormone mediated signaling pathway;	GO:0036126:sperm flagellum;GO:0097524:sperm plasma membrane;	GO:0008126:acetylesterase activity;GO:0047372:acylglycerol lipase activity;GO:0042562:hormone binding;GO:0033878:hormone-sensitive lipase activity;GO:0003707:nuclear steroid receptor activity;GO:0034338:short-chain carboxylesterase activity;GO:0004806:triglyceride lipase activity;	K13697	-
gene-abhd2b-2	1958	0	0	1	0.02	0	0	0	0	0	0	0	0	0	0	0	0	0	0	NW_018395197.1	39565	54972	-	abhd2b	abhydrolase domain containing 2b	-	-	-	-	-
gene-abhd3	1448	1	0.03	1	0.03	5	0.15	0	0	8	0.24	4	0.12	13	0.39	19	0.57	4	0.12	NC_007113.7	11855432	11912346	-	abhd3	abhydrolase domain containing 3	GO:0044255:cellular lipid metabolic process;GO:0051792:medium-chain fatty acid biosynthetic process;GO:0051793:medium-chain fatty acid catabolic process;GO:0046470:phosphatidylcholine metabolic process;	GO:0016020:membrane;	GO:0052740:1-acyl-2-lysophosphatidylserine acylhydrolase activity;GO:0008126:acetylesterase activity;GO:0047372:acylglycerol lipase activity;GO:0052739:phosphatidylserine 1-acylhydrolase activity;GO:0008970:phospholipase A1 activity;GO:0004623:phospholipase A2 activity;GO:0034338:short-chain carboxylesterase activity;	K13696	-
gene-abhd4	1627	18	0.48	59	1.63	122	3.24	10	0.24	310	8.22	87	2.37	95	2.56	160	4.29	121	3.29	NC_007113.7	51645135	51657111	+	abhd4	abhydrolase domain containing 4	GO:0016042:lipid catabolic process;GO:0055088:lipid homeostasis;GO:0070291:N-acylethanolamine metabolic process;GO:0070292:N-acylphosphatidylethanolamine metabolic process;GO:0006654:phosphatidic acid biosynthetic process;	GO:0005811:lipid droplet;GO:0005739:mitochondrion;	GO:0042171:lysophosphatidic acid acyltransferase activity;GO:0004622:lysophospholipase activity;	K13698	-
gene-abhd5a	1606	0	0	2	0.06	2	0.05	2	0.05	9	0.24	0	0	3	0.08	1	0.03	3	0.08	NC_007127.7	7967798	7984968	-	abhd5a	abhydrolase domain containing 5a%2C transcript variant X2	GO:0030154:cell differentiation;GO:0006631:fatty acid metabolic process;GO:0010891:negative regulation of sequestering of triglyceride;GO:0006654:phosphatidic acid biosynthetic process;GO:0051006:positive regulation of lipoprotein lipase activity;GO:0010898:positive regulation of triglyceride catabolic process;	GO:0005829:cytosol;GO:0005811:lipid droplet;GO:0005654:nucleoplasm;	GO:0003841:1-acylglycerol-3-phosphate O-acyltransferase activity;	K13699	ko04923 Regulation of lipolysis in adipocytes;;
gene-abhd6a	1636	1	0.03	1	0.03	1	0.03	0	0	1	0.03	0	0	0	0	0	0	0	0	NC_007122.7	42075808	42099620	-	abhd6a	abhydrolase domain containing 6a	GO:0046464:acylglycerol catabolic process;GO:2001311:lysobisphosphatidic acid metabolic process;GO:0052651:monoacylglycerol catabolic process;	GO:0031902:late endosome membrane;GO:0005765:lysosomal membrane;GO:0016020:membrane;GO:0031966:mitochondrial membrane;	GO:0047372:acylglycerol lipase activity;	K13700	ko04723 Retrograde endocannabinoid signaling;;
gene-abhd6b	2213	4	0.08	10	0.2	11	0.21	15	0.26	22	0.43	0	0	0	0	5	0.1	30	0.6	NC_007134.7	19655299	19668426	+	abhd6b	abhydrolase domain containing 6b	GO:0046464:acylglycerol catabolic process;GO:0060292:long-term synaptic depression;GO:2001311:lysobisphosphatidic acid metabolic process;GO:0052651:monoacylglycerol catabolic process;GO:0030336:negative regulation of cell migration;GO:0120163:negative regulation of cold-induced thermogenesis;GO:0009395:phospholipid catabolic process;GO:0046889:positive regulation of lipid biosynthetic process;GO:…	GO:0032281:AMPA glutamate receptor complex;GO:0098982:GABA-ergic synapse;GO:0098978:glutamatergic synapse;GO:0031902:late endosome membrane;GO:0005765:lysosomal membrane;GO:0016020:membrane;GO:0031966:mitochondrial membrane;GO:0005739:mitochondrion;GO:0045211:postsynaptic membrane;	GO:0047372:acylglycerol lipase activity;GO:0004620:phospholipase activity;	-	-
gene-abhd6b-2	1313	11	0.36	25	0.86	17	0.56	5	0.15	7	0.23	4	0.13	4	0.13	9	0.3	4	0.13	NW_018395361.1	186061	197378	+	abhd6b	abhydrolase domain containing 6b	-	-	-	-	-
gene-abhd8a	2675	14	0.23	16	0.27	27	0.44	11	0.16	12	0.19	51	0.84	30	0.49	31	0.51	46	0.76	NC_007113.7	54006736	54039381	-	abhd8a	abhydrolase domain containing 8a%2C transcript variant X3	-	-	GO:0016787:hydrolase activity;	K13701	-
gene-abhd8b	2294	16	0.3	20	0.39	41	0.77	6	0.1	23	0.43	12	0.23	18	0.34	31	0.59	11	0.21	NC_007122.7	5933635	5945713	-	abhd8b	abhydrolase domain containing 8b%2C transcript variant X2	-	-	GO:0016787:hydrolase activity;	K13701	-
gene-abhd8b-2	2932	6	0.09	2	0.03	13	0.19	3	0.04	6	0.09	6	0.09	8	0.12	8	0.12	5	0.08	NW_018394801.1	128391	140020	-	abhd8b	abhydrolase domain containing 8b%2C transcript variant X3	-	-	GO:0016787:hydrolase activity;	K13701	-
gene-abi1a	2597	45	0.75	139	2.41	97	1.61	138	2.04	166	2.76	122	2.08	92	1.55	136	2.28	92	1.57	NC_007135.7	5935411	6011527	+	abi1a	abl-interactor 1a	GO:0032147:activation of protein kinase activity;GO:0048813:dendrite morphogenesis;GO:0072673:lamellipodium morphogenesis;GO:0035855:megakaryocyte development;GO:0018108:peptidyl-tyrosine phosphorylation;GO:0061098:positive regulation of protein tyrosine kinase activity;GO:0099527:postsynapse to nucleus signaling pathway;GO:0001756:somitogenesis;GO:0008154:actin polymerization or depolymerization…	GO:0031252:cell leading edge;GO:0005856:cytoskeleton;GO:0032433:filopodium tip;GO:0098978:glutamatergic synapse;GO:0030426:growth cone;GO:0030027:lamellipodium;GO:0043005:neuron projection;GO:0005634:nucleus;GO:0014069:postsynaptic density;GO:0031209:SCAR complex;GO:0005829:cytosol;GO:0005783:endoplasmic reticulum;GO:0070062:extracellular exosome;	GO:0030296:protein tyrosine kinase activator activity;GO:0017124:SH3 domain binding;GO:0035591:signaling adaptor activity;GO:0045296:cadherin binding;GO:0008092:cytoskeletal protein binding;	K05751	ko04810 Regulation of actin cytoskeleton;;
gene-abi1b	2057	126	2.66	241	5.26	367	7.7	89	1.66	545	11.43	325	6.99	379	8.08	464	9.84	379	8.16	NC_007113.7	9868601	9915840	-	abi1b	abl-interactor 1b	GO:0032147:activation of protein kinase activity;GO:0048813:dendrite morphogenesis;GO:0072673:lamellipodium morphogenesis;GO:0035855:megakaryocyte development;GO:0018108:peptidyl-tyrosine phosphorylation;GO:0061098:positive regulation of protein tyrosine kinase activity;GO:0099527:postsynapse to nucleus signaling pathway;GO:0001756:somitogenesis;GO:0008154:actin polymerization or depolymerization…	GO:0031252:cell leading edge;GO:0005856:cytoskeleton;GO:0032433:filopodium tip;GO:0098978:glutamatergic synapse;GO:0030426:growth cone;GO:0030027:lamellipodium;GO:0043005:neuron projection;GO:0005634:nucleus;GO:0014069:postsynaptic density;GO:0031209:SCAR complex;GO:0005829:cytosol;GO:0005783:endoplasmic reticulum;GO:0070062:extracellular exosome;	GO:0030296:protein tyrosine kinase activator activity;GO:0017124:SH3 domain binding;GO:0035591:signaling adaptor activity;GO:0045296:cadherin binding;GO:0008092:cytoskeletal protein binding;	-	-
gene-abi2a	2708	1562	25.04	1325	21.99	1240	19.77	1754	24.85	1171	18.66	1326	21.67	1420	22.98	1188	19.13	1297	21.22	NC_007120.7	13733535	13800223	+	abi2a	abl-interactor 2a	GO:0043010:camera-type eye development;GO:0016477:cell migration;GO:0016358:dendrite development;GO:0007611:learning or memory;GO:0070309:lens fiber cell morphogenesis;GO:0001764:neuron migration;GO:2000601:positive regulation of Arp2/3 complex-mediated actin nucleation;GO:0010592:positive regulation of lamellipodium assembly;GO:0061098:positive regulation of protein tyrosine kinase activity;GO:0…	GO:0005884:actin filament;GO:0005912:adherens junction;GO:0005829:cytosol;GO:0030425:dendrite;GO:0043197:dendritic spine;GO:0032433:filopodium tip;GO:0098978:glutamatergic synapse;GO:0030027:lamellipodium;GO:0098871:postsynaptic actin cytoskeleton;GO:0031209:SCAR complex;GO:0005737:cytoplasm;GO:0005856:cytoskeleton;GO:0005634:nucleus;	GO:0042802:identical protein binding;GO:0070064:proline-rich region binding;GO:0017124:SH3 domain binding;GO:0035591:signaling adaptor activity;GO:0031267:small GTPase binding;GO:0031625:ubiquitin protein ligase binding;GO:0008093:cytoskeletal anchor activity;GO:0019900:kinase binding;	K05751	ko04810 Regulation of actin cytoskeleton;;
gene-abi2a-2	991	57	2.5	43	1.95	45	1.96	44	1.7	67	2.92	60	2.68	55	2.43	42	1.85	49	2.19	NW_018394743.1	464125	517518	+	abi2a	abl-interactor 2a	-	-	-	-	-
gene-abi2b	3246	2525	33.77	2595	35.92	2701	35.92	2248	26.57	3988	53.02	4074	55.55	3906	52.74	3618	48.6	4185	57.11	NC_007117.7	9970714	10011275	+	abi2b	abl-interactor 2b	GO:0043010:camera-type eye development;GO:0016477:cell migration;GO:0016358:dendrite development;GO:0007611:learning or memory;GO:0070309:lens fiber cell morphogenesis;GO:0001764:neuron migration;GO:2000601:positive regulation of Arp2/3 complex-mediated actin nucleation;GO:0010592:positive regulation of lamellipodium assembly;GO:0061098:positive regulation of protein tyrosine kinase activity;GO:0…	GO:0005884:actin filament;GO:0005912:adherens junction;GO:0005829:cytosol;GO:0030425:dendrite;GO:0043197:dendritic spine;GO:0032433:filopodium tip;GO:0098978:glutamatergic synapse;GO:0030027:lamellipodium;GO:0098871:postsynaptic actin cytoskeleton;GO:0031209:SCAR complex;GO:0005737:cytoplasm;GO:0005856:cytoskeleton;GO:0005634:nucleus;	GO:0042802:identical protein binding;GO:0070064:proline-rich region binding;GO:0017124:SH3 domain binding;GO:0035591:signaling adaptor activity;GO:0031267:small GTPase binding;GO:0031625:ubiquitin protein ligase binding;GO:0008093:cytoskeletal anchor activity;GO:0019900:kinase binding;	K05751	ko04810 Regulation of actin cytoskeleton;;
gene-abi3a	2747	3	0.05	0	0	0	0	2	0.03	2	0.03	3	0.05	2	0.03	0	0	6	0.1	NC_007114.7	33395942	33417972	-	abi3a	ABI family%2C member 3a%2C transcript variant X2	GO:0043010:camera-type eye development;GO:0016477:cell migration;GO:0016358:dendrite development;GO:0007611:learning or memory;GO:0070309:lens fiber cell morphogenesis;GO:0001764:neuron migration;GO:2000601:positive regulation of Arp2/3 complex-mediated actin nucleation;GO:0010592:positive regulation of lamellipodium assembly;GO:0061098:positive regulation of protein tyrosine kinase activity;GO:0…	GO:0005884:actin filament;GO:0005912:adherens junction;GO:0005829:cytosol;GO:0030425:dendrite;GO:0043197:dendritic spine;GO:0032433:filopodium tip;GO:0098978:glutamatergic synapse;GO:0030027:lamellipodium;GO:0098871:postsynaptic actin cytoskeleton;GO:0031209:SCAR complex;GO:0005737:cytoplasm;GO:0005856:cytoskeleton;GO:0005634:nucleus;	GO:0042802:identical protein binding;GO:0070064:proline-rich region binding;GO:0017124:SH3 domain binding;GO:0035591:signaling adaptor activity;GO:0031267:small GTPase binding;GO:0031625:ubiquitin protein ligase binding;GO:0008093:cytoskeletal anchor activity;GO:0019900:kinase binding;	-	-
gene-abi3b	1604	86	2.33	78	2.19	67	1.8	205	4.9	105	2.83	101	2.79	34	0.93	107	2.91	118	3.26	NC_007123.7	5492798	5505250	-	abi3b	ABI family%2C member 3b	GO:0032147:activation of protein kinase activity;GO:0048813:dendrite morphogenesis;GO:0072673:lamellipodium morphogenesis;GO:0035855:megakaryocyte development;GO:0018108:peptidyl-tyrosine phosphorylation;GO:0061098:positive regulation of protein tyrosine kinase activity;GO:0099527:postsynapse to nucleus signaling pathway;GO:0001756:somitogenesis;	GO:0031252:cell leading edge;GO:0005856:cytoskeleton;GO:0032433:filopodium tip;GO:0098978:glutamatergic synapse;GO:0030426:growth cone;GO:0030027:lamellipodium;GO:0043005:neuron projection;GO:0005634:nucleus;GO:0014069:postsynaptic density;GO:0031209:SCAR complex;	GO:0030296:protein tyrosine kinase activator activity;GO:0017124:SH3 domain binding;GO:0035591:signaling adaptor activity;	-	-
gene-abi3bp	4222	1	0.01	0	0	0	0	0	0	0	0	0	0	0	0	0	0	0	0	NC_007120.7	30131665	30165515	-	abi3bp	ABI family member 3 binding protein%2C transcript variant X3	GO:0030198:extracellular matrix organization;GO:0010811:positive regulation of cell-substrate adhesion;GO:0071456:cellular response to hypoxia;GO:0010666:positive regulation of cardiac muscle cell apoptotic process;GO:0001934:positive regulation of protein phosphorylation;GO:0051223:regulation of protein transport;	GO:0062023:collagen-containing extracellular matrix;GO:0005576:extracellular region;GO:0005615:extracellular space;GO:0005911:cell-cell junction;GO:0005737:cytoplasm;GO:0031966:mitochondrial membrane;GO:0005886:plasma membrane;	-	-	-
gene-abi3bpb	3719	0	0	0	0	0	0	0	0	0	0	0	0	0	0	0	0	0	0	NC_007133.7	28446545	28482797	+	abi3bpb	ABI family%2C member 3 (NESH) binding protein b	GO:0030198:extracellular matrix organization;GO:0010811:positive regulation of cell-substrate adhesion;	GO:0062023:collagen-containing extracellular matrix;GO:0005576:extracellular region;GO:0005615:extracellular space;	-	-	-
gene-abi3bpb-2	3641	0	0	0	0	0	0	0	0	0	0	0	0	0	0	0	0	0	0	NW_018395115.1	314653	350893	+	abi3bpb	ABI family%2C member 3 (NESH) binding protein b	-	-	-	-	-
gene-abi3bpb-3	3656	0	0	0	0	0	0	0	0	0	0	0	0	0	0	0	0	0	0	NW_018395354.1	129752	166085	+	abi3bpb	ABI family%2C member 3 (NESH) binding protein b	-	-	-	-	-
gene-abl1	5669	157	1.2	268	2.12	363	2.76	165	1.12	706	5.37	356	2.78	445	3.44	656	5.05	409	3.2	NC_007116.7	72144658	72169569	+	abl1	c-abl oncogene 1%2C non-receptor tyrosine kinase%2C transcript variant X2	GO:0030036:actin cytoskeleton organization;GO:0030041:actin filament polymerization;GO:0050798:activated T cell proliferation;GO:1990051:activation of protein kinase C activity;GO:0046632:alpha-beta T cell differentiation;GO:0008306:associative learning;GO:0006914:autophagy;GO:0042100:B cell proliferation;GO:0002322:B cell proliferation involved in immune response;GO:0050853:B cell receptor signa…	GO:0015629:actin cytoskeleton;GO:0031252:cell leading edge;GO:0005737:cytoplasm;GO:0005829:cytosol;GO:0030425:dendrite;GO:0005783:endoplasmic reticulum;GO:0030426:growth cone;GO:0005739:mitochondrion;GO:0043005:neuron projection;GO:0043025:neuronal cell body;GO:0016604:nuclear body;GO:0005730:nucleolus;GO:0005654:nucleoplasm;GO:0005634:nucleus;GO:0048471:perinuclear region of cytoplasm;GO:0032991…	GO:0051015:actin filament binding;GO:0005524:ATP binding;GO:0000405:bubble DNA binding;GO:0070097:delta-catenin binding;GO:0046875:ephrin receptor binding;GO:0000400:four-way junction DNA binding;GO:0016301:kinase activity;GO:0000287:magnesium ion binding;GO:0030145:manganese ion binding;GO:0051019:mitogen-activated protein kinase binding;GO:0038191:neuropilin binding;GO:0004715:non-membrane span…	K06619	ko04012 ErbB signaling pathway;ko04014 Ras signaling pathway;ko04110 Cell cycle;ko04360 Axon guidance;ko04722 Neurotrophin signaling pathway;ko05130 Pathogenic Escherichia coli infection;ko05200 Pathways in cancer;ko05206 MicroRNAs in cancer;ko05208 Chemical carcinogenesis - reactive oxygen species;ko05220 Chronic myeloid leukemia;ko05416 Viral myocarditis;;
gene-abl2	6366	4163	28.39	6153	43.43	6435	43.64	4314	26	6449	43.72	5037	35.02	4980	34.29	5995	41.07	5363	37.32	NC_007119.7	14914857	14982143	+	abl2	c-abl oncogene 2%2C non-receptor tyrosine kinase	GO:0030036:actin cytoskeleton organization;GO:0051017:actin filament bundle assembly;GO:0007015:actin filament organization;GO:0007628:adult walking behavior;GO:0002118:aggressive behavior;GO:0046632:alpha-beta T cell differentiation;GO:0031223:auditory behavior;GO:0060020:Bergmann glial cell differentiation;GO:0098609:cell-cell adhesion;GO:0071300:cellular response to retinoic acid;GO:0021587:ce…	GO:0015629:actin cytoskeleton;GO:0031410:cytoplasmic vesicle;GO:0043197:dendritic spine;GO:0098978:glutamatergic synapse;GO:0030027:lamellipodium;GO:0001891:phagocytic cup;GO:0098794:postsynapse;	GO:0005524:ATP binding;GO:0000287:magnesium ion binding;GO:0030145:manganese ion binding;GO:0004715:non-membrane spanning protein tyrosine kinase activity;GO:0001784:phosphotyrosine residue binding;GO:0004713:protein tyrosine kinase activity;	K08887	ko04012 ErbB signaling pathway;ko04014 Ras signaling pathway;ko05208 Chemical carcinogenesis - reactive oxygen species;ko05416 Viral myocarditis;;
gene-ablim1a	7277	5	0.03	5	0.03	2	0.01	2	0.01	6	0.04	6	0.04	0	0	4	0.02	6	0.04	NC_007124.7	43507383	43599920	-	ablim1a	actin binding LIM protein 1a%2C transcript variant X14	GO:0009887:animal organ morphogenesis;GO:0060271:cilium assembly;GO:0007010:cytoskeleton organization;GO:0030032:lamellipodium assembly;GO:0007601:visual perception;	GO:0015629:actin cytoskeleton;GO:0005737:cytoplasm;GO:0030027:lamellipodium;GO:0001725:stress fiber;	GO:0003779:actin binding;GO:0051015:actin filament binding;GO:0046872:metal ion binding;	K07520	ko04360 Axon guidance;;
gene-ablim1b	11282	11	0.04	5	0.02	12	0.05	0	0	16	0.06	16	0.06	26	0.1	33	0.13	11	0.04	NC_007123.7	30046360	30220346	+	ablim1b	actin binding LIM protein 1b%2C transcript variant X48	GO:0009887:animal organ morphogenesis;GO:0060271:cilium assembly;GO:0007010:cytoskeleton organization;GO:0030032:lamellipodium assembly;GO:0007601:visual perception;GO:0007411:axon guidance;GO:0045944:positive regulation of transcription by RNA polymerase II;GO:0006366:transcription by RNA polymerase II;	GO:0015629:actin cytoskeleton;GO:0005737:cytoplasm;GO:0030027:lamellipodium;GO:0001725:stress fiber;GO:0014069:postsynaptic density;	GO:0003779:actin binding;GO:0051015:actin filament binding;GO:0046872:metal ion binding;	K07520	ko04360 Axon guidance;;
gene-ablim1b-2	1311	0	0	0	0	0	0	0	0	0	0	1	0.03	0	0	1	0.03	0	0	NW_018394851.1	4690	44097	+	ablim1b	actin binding LIM protein 1b	-	-	-	-	-
gene-ablim2	8077	3	0.02	0	0	8	0.04	3	0.01	11	0.06	3	0.02	1	0.01	4	0.02	4	0.02	NC_007123.7	22680128	22819889	+	ablim2	actin binding LIM protein family%2C member 2%2C transcript variant X10	GO:0007010:cytoskeleton organization;GO:0030032:lamellipodium assembly;	GO:0015629:actin cytoskeleton;GO:0005737:cytoplasm;	GO:0051015:actin filament binding;GO:0046872:metal ion binding;	K07520	ko04360 Axon guidance;;
gene-ablim2-2	5449	0	0	0	0	0	0	0	0	0	0	0	0	0	0	0	0	0	0	NW_018394840.1	108217	201434	+	ablim2	actin binding LIM protein family%2C member 2%2C transcript variant X10	GO:0007010:cytoskeleton organization;GO:0030032:lamellipodium assembly;	GO:0015629:actin cytoskeleton;GO:0005737:cytoplasm;	GO:0051015:actin filament binding;GO:0046872:metal ion binding;	K07520	ko04360 Axon guidance;;
gene-ablim3	4044	0	0	0	0	0	0	1	0.01	0	0	0	0	1	0.01	0	0	0	0	NC_007125.7	34634140	34771923	-	ablim3	actin binding LIM protein family%2C member 3%2C transcript variant X5	GO:0060271:cilium assembly;GO:0007010:cytoskeleton organization;GO:0030032:lamellipodium assembly;GO:1903955:positive regulation of protein targeting to mitochondrion;GO:0045944:positive regulation of transcription by RNA polymerase II;GO:0006366:transcription by RNA polymerase II;	GO:0015629:actin cytoskeleton;GO:0005737:cytoplasm;GO:0098978:glutamatergic synapse;GO:0030027:lamellipodium;GO:0001725:stress fiber;	GO:0051015:actin filament binding;GO:0046872:metal ion binding;	K07520	ko04360 Axon guidance;;
gene-ablim3-2	2721	0	0	2	0.03	4	0.06	4	0.06	3	0.05	2	0.03	0	0	2	0.03	1	0.02	NW_018394919.1	136208	267253	-	ablim3	actin binding LIM protein family%2C member 3	-	-	-	-	-
gene-ablim3-3	2715	0	0	0	0	0	0	0	0	0	0	0	0	0	0	0	0	0	0	NW_018395317.1	138254	269168	-	ablim3	actin binding LIM protein family%2C member 3	-	-	-	-	-
gene-abo	937	1	0.05	0	0	0	0	0	0	0	0	0	0	0	0	0	0	0	0	NC_007116.7	25025053	25037454	-	abo	ABO blood group (transferase A%2C alpha 1-3-N-acetylgalactosaminyltransferase%3B transferase B%2C alpha 1-3-galactosyltransferase)	GO:0005975:carbohydrate metabolic process;GO:0030259:lipid glycosylation;GO:0006486:protein glycosylation;	GO:0005794:Golgi apparatus;GO:0000139:Golgi membrane;GO:0031982:vesicle;	GO:0016758:hexosyltransferase activity;GO:0046872:metal ion binding;	K00722	ko00603 Glycosphingolipid biosynthesis - globo and isoglobo series;ko01100 Metabolic pathways;;
gene-abraa	2795	0	0	0	0	1	0.02	2	0.03	2	0.03	5	0.08	0	0	1	0.02	2	0.03	NC_007117.7	52064223	52070743	+	abraa	actin binding Rho activating protein a	GO:0035025:positive regulation of Rho protein signal transduction;GO:0015031:protein transport;	GO:0005856:cytoskeleton;GO:0030017:sarcomere;	GO:0003779:actin binding;	-	-
gene-abrab	2077	0	0	0	0	0	0	0	0	0	0	0	0	0	0	0	0	0	0	NC_007130.7	46772018	46777963	-	abrab	actin binding Rho activating protein b	GO:0035025:positive regulation of Rho protein signal transduction;GO:0015031:protein transport;	GO:0005856:cytoskeleton;GO:0030017:sarcomere;	GO:0003779:actin binding;	-	-
gene-abracl	1929	810	18.23	912	21.24	1341	30.01	434	8.63	1580	35.35	1481	33.98	1124	25.54	1485	33.57	1714	39.36	NC_007131.7	36812335	36818195	+	abracl	ABRA C-terminal like	GO:0032970:regulation of actin filament-based process;	-	-	-	-
gene-abraxas2a	1774	103	2.52	59	1.49	75	1.83	140	3.03	70	1.7	57	1.42	79	1.95	73	1.79	82	2.05	NC_007132.7	19319839	19328921	+	abraxas2a	abraxas 2a%2C BRISC complex subunit%2C transcript variant X1	GO:0008608:attachment of spindle microtubules to kinetochore;GO:0006325:chromatin organization;GO:0006302:double-strand break repair;GO:0007095:mitotic G2 DNA damage checkpoint signaling;GO:0090307:mitotic spindle assembly;GO:0045739:positive regulation of DNA repair;GO:0070536:protein K63-linked deubiquitination;GO:0010212:response to ionizing radiation;	GO:0070531:BRCA1-A complex;GO:0005634:nucleus;	GO:0008017:microtubule binding;GO:0031593:polyubiquitin modification-dependent protein binding;	-	-
gene-abraxas2a-2	1416	0	0	0	0	0	0	1	0.03	0	0	0	0	0	0	0	0	0	0	NW_018395087.1	114505	123522	+	abraxas2a	abraxas 2a%2C BRISC complex subunit	-	-	-	-	-
gene-abraxas2b	2338	2763	51.3	3366	64.69	4134	76.33	1628	26.72	3793	70.01	3943	74.65	4548	85.26	4214	78.6	3563	67.5	NC_007128.7	31805576	31819846	-	abraxas2b	abraxas 2b%2C BRISC complex subunit	GO:0008608:attachment of spindle microtubules to kinetochore;GO:0051301:cell division;GO:0071497:cellular response to freezing;GO:0007059:chromosome segregation;GO:0000278:mitotic cell cycle;GO:0090307:mitotic spindle assembly;GO:0043066:negative regulation of apoptotic process;GO:0070536:protein K63-linked deubiquitination;GO:0002931:response to ischemia;	GO:0070552:BRISC complex;GO:0005813:centrosome;GO:0005737:cytoplasm;GO:0036449:microtubule minus-end;GO:0030496:midbody;GO:0005634:nucleus;GO:0031616:spindle pole centrosome;	GO:0008017:microtubule binding;GO:0031593:polyubiquitin modification-dependent protein binding;	-	-
gene-abt1	1409	23	0.71	70	2.23	170	5.21	3	0.08	258	7.9	129	4.05	128	3.98	129	3.99	104	3.27	NC_007119.7	8483664	8489719	-	abt1	activator of basal transcription 1	GO:0000480:endonucleolytic cleavage in 5'-ETS of tricistronic rRNA transcript (SSU-rRNA, 5.8S rRNA, LSU-rRNA);GO:0000447:endonucleolytic cleavage in ITS1 to separate SSU-rRNA from 5.8S rRNA and LSU-rRNA from tricistronic rRNA transcript (SSU-rRNA, 5.8S rRNA, LSU-rRNA);GO:0000472:endonucleolytic cleavage to generate mature 5'-end of SSU-rRNA from (SSU-rRNA, 5.8S rRNA, LSU-rRNA);GO:0006357:regulati…	GO:0005730:nucleolus;GO:0005634:nucleus;GO:0005667:transcription regulator complex;	GO:0003677:DNA binding;GO:0003723:RNA binding;GO:0003713:transcription coactivator activity;	K14785	-
gene-abtb1	3827	21	0.24	82	0.96	120	1.35	25	0.25	279	3.15	150	1.73	195	2.23	173	1.97	200	2.31	NC_007119.7	7097716	7121181	+	abtb1	ankyrin repeat and BTB (POZ) domain containing 1	-	GO:0005737:cytoplasm;GO:0000151:ubiquitin ligase complex;	GO:0003746:translation elongation factor activity;	K10520	-
gene-abtb2a	3706	0	0	0	0	0	0	0	0	0	0	0	0	0	0	0	0	0	0	NC_007118.7	49272322	49318816	+	abtb2a	ankyrin repeat and BTB (POZ) domain containing 2a	GO:0097237:cellular response to toxic substance;	-	GO:0046982:protein heterodimerization activity;	K10521	-
gene-abtb2b	4451	3	0.03	2	0.02	4	0.04	6	0.05	0	0	2	0.02	0	0	0	0	2	0.02	NC_007136.7	24617574	24723677	+	abtb2b	ankyrin repeat and BTB (POZ) domain containing 2b%2C transcript variant X2	GO:0097237:cellular response to toxic substance;	-	GO:0046982:protein heterodimerization activity;	K10521	-
gene-abtb2b-2	4451	0	0	0	0	0	0	0	0	0	0	0	0	0	0	0	0	0	0	NW_018395206.1	369414	475517	+	abtb2b	ankyrin repeat and BTB (POZ) domain containing 2b%2C transcript variant X2	GO:0097237:cellular response to toxic substance;	-	GO:0046982:protein heterodimerization activity;	K10521	-
gene-acaa1	1646	57	1.5	68	1.86	161	4.22	67	1.56	207	5.43	162	4.36	206	5.49	171	4.53	196	5.27	NC_007135.7	20325447	20332460	+	acaa1	acetyl-CoA acyltransferase 1	GO:0008206:bile acid metabolic process;GO:0006635:fatty acid beta-oxidation;GO:0033540:fatty acid beta-oxidation using acyl-CoA oxidase;GO:0010124:phenylacetate catabolic process;GO:0007584:response to nutrient;GO:0048545:response to steroid hormone;GO:0009410:response to xenobiotic stimulus;GO:0000038:very long-chain fatty acid metabolic process;	GO:0005829:cytosol;GO:0005777:peroxisome;	GO:0008775:acetate CoA-transferase activity;GO:0003985:acetyl-CoA C-acetyltransferase activity;GO:0003988:acetyl-CoA C-acyltransferase activity;GO:0050633:acetyl-CoA C-myristoyltransferase activity;GO:0016401:palmitoyl-CoA oxidase activity;	K07513	ko00071 Fatty acid degradation;ko00280 Valine, leucine and isoleucine degradation;ko00592 alpha-Linolenic acid metabolism;ko01040 Biosynthesis of unsaturated fatty acids;ko01100 Metabolic pathways;ko01212 Fatty acid metabolism;ko03320 PPAR signaling pathway;ko04146 Peroxisome;;
gene-acaa2	1900	3458	79.01	2977	70.41	2998	68.11	4014	81.06	2672	60.69	3601	83.89	2555	58.94	2093	48.04	2718	63.37	NC_007119.7	2509625	2529878	-	acaa2	acetyl-CoA acyltransferase 2	GO:0006084:acetyl-CoA metabolic process;GO:0071456:cellular response to hypoxia;GO:0006635:fatty acid beta-oxidation;GO:1902109:negative regulation of mitochondrial membrane permeability involved in apoptotic process;GO:1901029:negative regulation of mitochondrial outer membrane permeabilization involved in apoptotic signaling pathway;	GO:0005743:mitochondrial inner membrane;GO:0005759:mitochondrial matrix;GO:0005739:mitochondrion;	GO:0003985:acetyl-CoA C-acetyltransferase activity;GO:0003988:acetyl-CoA C-acyltransferase activity;GO:0003986:acetyl-CoA hydrolase activity;GO:0047617:acyl-CoA hydrolase activity;GO:0102991:myristoyl-CoA hydrolase activity;GO:0016290:palmitoyl-CoA hydrolase activity;	K07508	ko00062 Fatty acid elongation;ko00071 Fatty acid degradation;ko00280 Valine, leucine and isoleucine degradation;ko01100 Metabolic pathways;ko01212 Fatty acid metabolism;;
gene-acaca	8768	3	0.01	14	0.07	16	0.08	5	0.02	22	0.11	12	0.06	12	0.06	11	0.05	11	0.06	NC_007116.7	56308614	56416249	-	acaca	acetyl-CoA carboxylase alpha	GO:0006084:acetyl-CoA metabolic process;GO:0071380:cellular response to prostaglandin E stimulus;GO:0006633:fatty acid biosynthetic process;GO:0055088:lipid homeostasis;GO:0006629:lipid metabolic process;GO:2001295:malonyl-CoA biosynthetic process;GO:0051289:protein homotetramerization;GO:0019538:protein metabolic process;GO:0031667:response to nutrient levels;GO:0014070:response to organic cycli…	GO:0005829:cytosol;GO:0005739:mitochondrion;GO:0005737:cytoplasm;GO:0005634:nucleus;	GO:0003989:acetyl-CoA carboxylase activity;GO:0005524:ATP binding;GO:0009374:biotin binding;GO:0042802:identical protein binding;GO:0046872:metal ion binding;GO:0004075:biotin carboxylase activity;GO:0050692:DNA binding domain binding;GO:0046966:nuclear thyroid hormone receptor binding;GO:0005102:signaling receptor binding;GO:0032810:sterol response element binding;	K11262	ko00061 Fatty acid biosynthesis;ko00620 Pyruvate metabolism;ko00640 Propanoate metabolism;ko01100 Metabolic pathways;ko01212 Fatty acid metabolism;ko04152 AMPK signaling pathway;ko04910 Insulin signaling pathway;ko04922 Glucagon signaling pathway;ko04936 Alcoholic liver disease;;
gene-acaca-2	8344	9	0.05	11	0.06	14	0.07	2	0.01	0	0	10	0.05	4	0.02	20	0.1	2	0.01	NW_018394614.1	50377	161998	-	acaca	acetyl-CoA carboxylase alpha	-	-	-	-	-
gene-acacb	9388	386	1.78	609	2.91	638	2.93	330	1.35	1078	4.96	799	3.77	664	3.1	851	3.95	955	4.51	NC_007116.7	19331276	19384527	+	acacb	acetyl-CoA carboxylase beta%2C transcript variant X3	GO:0006084:acetyl-CoA metabolic process;GO:0097009:energy homeostasis;GO:0006633:fatty acid biosynthetic process;GO:2001295:malonyl-CoA biosynthetic process;GO:0043086:negative regulation of catalytic activity;GO:0031999:negative regulation of fatty acid beta-oxidation;GO:0010629:negative regulation of gene expression;GO:0060421:positive regulation of heart growth;GO:0010884:positive regulation o…	GO:0005829:cytosol;GO:0005741:mitochondrial outer membrane;GO:0005739:mitochondrion;GO:0005634:nucleus;	GO:0003989:acetyl-CoA carboxylase activity;GO:0005524:ATP binding;GO:0009374:biotin binding;GO:0042802:identical protein binding;GO:0046872:metal ion binding;	K01946	ko00061 Fatty acid biosynthesis;ko00620 Pyruvate metabolism;ko00640 Propanoate metabolism;ko01100 Metabolic pathways;ko04152 AMPK signaling pathway;ko04910 Insulin signaling pathway;ko04920 Adipocytokine signaling pathway;ko04922 Glucagon signaling pathway;ko04931 Insulin resistance;ko04936 Alcoholic liver disease;;
gene-acad11	2775	43	0.67	102	1.65	99	1.54	48	0.66	138	2.15	123	1.96	115	1.82	144	2.26	89	1.42	NC_007135.7	11350330	11446166	-	acad11	acyl-CoA dehydrogenase family%2C member 11	GO:0033539:fatty acid beta-oxidation using acyl-CoA dehydrogenase;	GO:0005737:cytoplasm;GO:0031966:mitochondrial membrane;GO:0005739:mitochondrion;GO:0005777:peroxisome;	GO:0003995:acyl-CoA dehydrogenase activity;GO:0050660:flavin adenine dinucleotide binding;	K11730	-
gene-acad11-2	2265	21	0.4	27	0.54	8	0.15	2	0.03	10	0.19	39	0.76	41	0.79	61	1.17	1	0.02	NW_018395165.1	299467	390171	-	acad11	acyl-CoA dehydrogenase family%2C member 11	-	-	-	-	-
gene-acad8	1653	85	2.23	155	4.21	214	5.59	46	1.07	198	5.17	160	4.28	165	4.38	190	5.01	179	4.8	NC_007126.7	19335646	19348163	+	acad8	acyl-CoA dehydrogenase family%2C member 8	GO:0006629:lipid metabolic process;GO:0006574:valine catabolic process;	GO:0005759:mitochondrial matrix;	GO:0003995:acyl-CoA dehydrogenase activity;GO:0050660:flavin adenine dinucleotide binding;	K11538	ko00280 Valine, leucine and isoleucine degradation;ko01100 Metabolic pathways;;
gene-acad8-2	1653	111	2.92	164	4.46	199	5.2	50	1.16	169	4.41	126	3.37	142	3.77	135	3.56	182	4.88	NW_018394945.1	237205	249944	+	acad8	acyl-CoA dehydrogenase family%2C member 8	-	-	-	-	-
gene-acad9	2353	520	9.59	552	10.54	635	11.65	639	10.42	924	16.95	674	12.68	938	17.47	667	12.36	864	16.27	NC_007122.7	26685982	26701611	-	acad9	acyl-CoA dehydrogenase family%2C member 9	GO:0001676:long-chain fatty acid metabolic process;GO:0051791:medium-chain fatty acid metabolic process;GO:0032981:mitochondrial respiratory chain complex I assembly;	GO:0030425:dendrite;GO:0005743:mitochondrial inner membrane;GO:0031966:mitochondrial membrane;GO:0005739:mitochondrion;GO:0005634:nucleus;	GO:0003995:acyl-CoA dehydrogenase activity;GO:0000062:fatty-acyl-CoA binding;GO:0050660:flavin adenine dinucleotide binding;GO:0004466:long-chain-acyl-CoA dehydrogenase activity;GO:0070991:medium-chain-acyl-CoA dehydrogenase activity;GO:0017099:very-long-chain-acyl-CoA dehydrogenase activity;	K15980	-
gene-acadl	1730	923	23.16	602	15.64	920	22.96	1707	37.86	1403	35	1016	25.99	1168	29.59	642	16.18	790	20.23	NC_007129.7	39487513	39505851	+	acadl	acyl-CoA dehydrogenase%2C long chain	GO:0042413:carnitine catabolic process;GO:0019254:carnitine metabolic process, CoA-linked;GO:0044242:cellular lipid catabolic process;GO:0033539:fatty acid beta-oxidation using acyl-CoA dehydrogenase;GO:0009062:fatty acid catabolic process;GO:0042758:long-chain fatty acid catabolic process;GO:0045717:negative regulation of fatty acid biosynthetic process;GO:0046322:negative regulation of fatty ac…	GO:0005737:cytoplasm;GO:0005759:mitochondrial matrix;GO:0031966:mitochondrial membrane;GO:0005739:mitochondrion;	GO:0003995:acyl-CoA dehydrogenase activity;GO:0000062:fatty-acyl-CoA binding;GO:0050660:flavin adenine dinucleotide binding;GO:0042802:identical protein binding;GO:0004466:long-chain-acyl-CoA dehydrogenase activity;GO:0016401:palmitoyl-CoA oxidase activity;	K00255	ko00071 Fatty acid degradation;ko01100 Metabolic pathways;ko01212 Fatty acid metabolism;ko03320 PPAR signaling pathway;;
gene-acadl-2	1731	8	0.2	4	0.1	6	0.15	10	0.22	5	0.12	7	0.18	12	0.3	4	0.1	5	0.13	NW_018395044.1	129159	147040	+	acadl	acyl-CoA dehydrogenase%2C long chain	-	-	-	-	-
gene-acadm	1631	313	8.33	410	11.3	670	17.73	159	3.74	603	15.96	475	12.89	525	14.11	597	15.96	734	19.93	NC_007113.7	26470070	26476119	-	acadm	acyl-CoA dehydrogenase%2C C-4 to C-12 straight chain	GO:0055007:cardiac muscle cell differentiation;GO:0045329:carnitine biosynthetic process;GO:0019254:carnitine metabolic process, CoA-linked;GO:0006635:fatty acid beta-oxidation;GO:0033539:fatty acid beta-oxidation using acyl-CoA dehydrogenase;GO:0005978:glycogen biosynthetic process;GO:0001889:liver development;GO:0051793:medium-chain fatty acid catabolic process;GO:0009791:post-embryonic develop…	GO:0030424:axon;GO:0005737:cytoplasm;GO:0005759:mitochondrial matrix;GO:0031966:mitochondrial membrane;GO:0005739:mitochondrion;	GO:0003995:acyl-CoA dehydrogenase activity;GO:0050660:flavin adenine dinucleotide binding;GO:0042802:identical protein binding;GO:0070991:medium-chain-acyl-CoA dehydrogenase activity;	K00249	ko00071 Fatty acid degradation;ko00280 Valine, leucine and isoleucine degradation;ko01100 Metabolic pathways;ko01212 Fatty acid metabolism;ko03320 PPAR signaling pathway;ko04936 Alcoholic liver disease;;
gene-acads	1543	1226	34.49	948	27.61	897	25.09	3565	88.65	757	21.17	652	18.7	714	20.28	480	13.57	864	24.8	NC_007121.7	43999267	44017652	-	acads	acyl-CoA dehydrogenase%2C C-2 to C-3 short chain	GO:0046359:butyrate catabolic process;GO:0006635:fatty acid beta-oxidation;GO:0033539:fatty acid beta-oxidation using acyl-CoA dehydrogenase;GO:0051384:response to glucocorticoid;GO:0042594:response to starvation;	GO:0005759:mitochondrial matrix;GO:0031966:mitochondrial membrane;GO:0005739:mitochondrion;	GO:0003995:acyl-CoA dehydrogenase activity;GO:0004085:butyryl-CoA dehydrogenase activity;GO:0000062:fatty-acyl-CoA binding;GO:0050660:flavin adenine dinucleotide binding;GO:0042802:identical protein binding;GO:0016937:short-chain-acyl-CoA dehydrogenase activity;	K00248	ko00071 Fatty acid degradation;ko00280 Valine, leucine and isoleucine degradation;ko00410 beta-Alanine metabolism;ko00640 Propanoate metabolism;ko00650 Butanoate metabolism;ko01100 Metabolic pathways;ko01200 Carbon metabolism;ko01212 Fatty acid metabolism;;
gene-acadsb	1743	121	3.01	117	3.02	84	2.08	109	2.4	80	1.98	109	2.77	98	2.46	119	2.98	105	2.67	NW_003335149.2	21513	24387	+	acadsb	acyl-CoA dehydrogenase%2C short/branched chain	GO:0006631:fatty acid metabolic process;GO:0006550:isoleucine catabolic process;	GO:0005759:mitochondrial matrix;GO:0005739:mitochondrion;	GO:0003853:2-methylacyl-CoA dehydrogenase activity;GO:0003995:acyl-CoA dehydrogenase activity;GO:0050660:flavin adenine dinucleotide binding;GO:0042802:identical protein binding;GO:0102035:isobutyryl-CoA:FAD oxidoreductase activity;GO:0016937:short-chain-acyl-CoA dehydrogenase activity;	K09478	ko00071 Fatty acid degradation;ko00280 Valine, leucine and isoleucine degradation;ko01100 Metabolic pathways;ko01212 Fatty acid metabolism;;
gene-acadvl	2465	737	12.98	1113	20.29	1438	25.18	517	8.05	1808	31.65	1659	29.79	1406	25	1602	28.34	1675	30.1	NC_007118.7	20298437	20332607	+	acadvl	acyl-CoA dehydrogenase%2C very long chain	GO:0030855:epithelial cell differentiation;GO:0033539:fatty acid beta-oxidation using acyl-CoA dehydrogenase;GO:0045717:negative regulation of fatty acid biosynthetic process;GO:0046322:negative regulation of fatty acid oxidation;GO:0090181:regulation of cholesterol metabolic process;GO:0009409:response to cold;GO:0001659:temperature homeostasis;	GO:0031314:extrinsic component of mitochondrial inner membrane;GO:0042645:mitochondrial nucleoid;GO:0005739:mitochondrion;GO:0005730:nucleolus;GO:0005654:nucleoplasm;	GO:0003995:acyl-CoA dehydrogenase activity;GO:0000062:fatty-acyl-CoA binding;GO:0050660:flavin adenine dinucleotide binding;GO:0042802:identical protein binding;GO:0004466:long-chain-acyl-CoA dehydrogenase activity;GO:0017099:very-long-chain-acyl-CoA dehydrogenase activity;	K09479	ko00071 Fatty acid degradation;ko01100 Metabolic pathways;ko01212 Fatty acid metabolism;ko04936 Alcoholic liver disease;;
gene-acana	6397	0	0	0	0	0	0	0	0	0	0	0	0	0	0	0	0	0	0	NC_007118.7	48761852	48787758	+	acana	aggrecan a%2C transcript variant X2	GO:0007155:cell adhesion;GO:0007417:central nervous system development;GO:0006508:proteolysis;GO:0001501:skeletal system development;	GO:0062023:collagen-containing extracellular matrix;GO:0031012:extracellular matrix;GO:0005576:extracellular region;GO:0005796:Golgi lumen;GO:0043202:lysosomal lumen;	GO:0030246:carbohydrate binding;GO:0005201:extracellular matrix structural constituent;GO:0005540:hyaluronic acid binding;GO:0046872:metal ion binding;	K06792	-
gene-acanb	5121	0	0	1	0.01	0	0	0	0	0	0	0	0	2	0.02	0	0	0	0	NC_007136.7	19213068	19224344	-	acanb	aggrecan b%2C transcript variant X1	GO:0001502:cartilage condensation;GO:0007155:cell adhesion;GO:0007417:central nervous system development;GO:0002063:chondrocyte development;GO:0030199:collagen fibril organization;GO:0007507:heart development;GO:0030336:negative regulation of cell migration;GO:0030166:proteoglycan biosynthetic process;GO:0001501:skeletal system development;	GO:0005604:basement membrane;GO:0031012:extracellular matrix;GO:0005615:extracellular space;GO:0098982:GABA-ergic synapse;GO:0098978:glutamatergic synapse;GO:0043005:neuron projection;GO:0043025:neuronal cell body;GO:0072534:perineuronal net;GO:0098966:perisynaptic extracellular matrix;	GO:0005509:calcium ion binding;GO:0030246:carbohydrate binding;GO:0005540:hyaluronic acid binding;	K06793	ko04514 Cell adhesion molecules;;
gene-acanb-2	4647	0	0	0	0	0	0	0	0	0	0	0	0	0	0	0	0	2	0.02	NW_018395197.1	145004	156844	-	acanb	aggrecan b%2C transcript variant X2	GO:0001502:cartilage condensation;GO:0007155:cell adhesion;GO:0007417:central nervous system development;GO:0002063:chondrocyte development;GO:0030199:collagen fibril organization;GO:0007507:heart development;GO:0030336:negative regulation of cell migration;GO:0030166:proteoglycan biosynthetic process;GO:0001501:skeletal system development;	GO:0005604:basement membrane;GO:0031012:extracellular matrix;GO:0005615:extracellular space;GO:0098982:GABA-ergic synapse;GO:0098978:glutamatergic synapse;GO:0043005:neuron projection;GO:0043025:neuronal cell body;GO:0072534:perineuronal net;GO:0098966:perisynaptic extracellular matrix;	GO:0005509:calcium ion binding;GO:0030246:carbohydrate binding;GO:0005540:hyaluronic acid binding;	K06793	ko04514 Cell adhesion molecules;;
gene-acap1	3263	0	0	2	0.03	1	0.01	1	0.01	1	0.01	0	0	3	0.04	1	0.01	3	0.04	NC_007118.7	20058857	20103332	-	acap1	ArfGAP with coiled-coil%2C ankyrin repeat and PH domains 1	GO:0007165:signal transduction;	GO:0055038:recycling endosome membrane;	GO:0005096:GTPase activator activity;GO:0046872:metal ion binding;	K12489	ko04144 Endocytosis;;
gene-acap1-2	3258	3	0.04	8	0.11	11	0.15	11	0.13	8	0.11	9	0.12	13	0.17	13	0.17	16	0.22	NW_018394684.1	201812	246233	-	acap1	ArfGAP with coiled-coil%2C ankyrin repeat and PH domains 1	-	-	-	-	-
gene-acap2	1228	72	2.55	134	4.9	260	9.14	58	1.81	443	15.57	250	9.01	322	11.49	413	14.67	330	11.9	NC_007133.7	37757932	37797003	-	acap2	ArfGAP with coiled-coil%2C ankyrin repeat and PH domains 2	GO:1990090:cellular response to nerve growth factor stimulus;GO:0032456:endocytic recycling;	GO:0010008:endosome membrane;	GO:0005096:GTPase activator activity;GO:0046872:metal ion binding;	K12489	ko04144 Endocytosis;;
gene-acap3a	2616	55	0.91	66	1.13	100	1.65	43	0.63	141	2.33	80	1.35	88	1.47	109	1.82	132	2.24	NC_007134.7	36888913	37025508	-	acap3a	ArfGAP with coiled-coil%2C ankyrin repeat and PH domains 3a	GO:0001764:neuron migration;GO:0010975:regulation of neuron projection development;	GO:0030426:growth cone;	GO:0005096:GTPase activator activity;GO:0046872:metal ion binding;	K12489	ko04144 Endocytosis;;
gene-acap3b	3954	12519	137.45	9851	111.95	8824	96.34	16106	156.29	7443	81.24	10297	115.27	9688	107.39	8735	96.33	8078	90.5	NC_007122.7	3385100	3494980	-	acap3b	ArfGAP with coiled-coil%2C ankyrin repeat and PH domains 3b%2C transcript variant X2	GO:0001764:neuron migration;GO:0010975:regulation of neuron projection development;	GO:0030426:growth cone;	GO:0005096:GTPase activator activity;GO:0046872:metal ion binding;	K12489	ko04144 Endocytosis;;
gene-acat1	1939	466	10.43	468	10.85	545	12.13	496	9.82	822	18.3	498	11.37	518	11.71	751	16.89	936	21.38	NC_007121.7	38663974	38696075	+	acat1	acetyl-CoA acetyltransferase 1	GO:0006635:fatty acid beta-oxidation;	GO:0005739:mitochondrion;	GO:0003985:acetyl-CoA C-acetyltransferase activity;GO:0046872:metal ion binding;	K00626	ko00071 Fatty acid degradation;ko00280 Valine, leucine and isoleucine degradation;ko00310 Lysine degradation;ko00380 Tryptophan metabolism;ko00620 Pyruvate metabolism;ko00630 Glyoxylate and dicarboxylate metabolism;ko00650 Butanoate metabolism;ko00900 Terpenoid backbone biosynthesis;ko01100 Metabolic pathways;ko01200 Carbon metabolism;ko01212 Fatty acid metabolism;ko04975 Fat digestion and absorp…
gene-acat2	1981	1963	43.02	1720	39.01	1503	32.75	1750	33.9	1333	29.04	1564	34.95	1558	34.47	1509	33.22	1283	28.69	NC_007131.7	30922595	30931182	-	acat2	acetyl-CoA acetyltransferase 2	GO:0006635:fatty acid beta-oxidation;GO:0045797:positive regulation of intestinal cholesterol absorption;	GO:0005737:cytoplasm;GO:0005829:cytosol;GO:0005739:mitochondrion;	GO:0003985:acetyl-CoA C-acetyltransferase activity;	K00626	ko00071 Fatty acid degradation;ko00280 Valine, leucine and isoleucine degradation;ko00310 Lysine degradation;ko00380 Tryptophan metabolism;ko00620 Pyruvate metabolism;ko00630 Glyoxylate and dicarboxylate metabolism;ko00650 Butanoate metabolism;ko00900 Terpenoid backbone biosynthesis;ko01100 Metabolic pathways;ko01200 Carbon metabolism;ko01212 Fatty acid metabolism;ko04975 Fat digestion and absorp…
gene-acbd3	3353	850	11.01	1008	13.51	2336	30.07	460	5.26	4253	54.74	1399	18.47	1851	24.2	1918	24.94	2444	32.29	NC_007131.7	30702528	30721862	+	acbd3	acyl-Coenzyme A binding domain containing 3	GO:0006694:steroid biosynthetic process;	GO:0005794:Golgi apparatus;GO:0000139:Golgi membrane;GO:0016020:membrane;GO:0005739:mitochondrion;	GO:0000062:fatty-acyl-CoA binding;GO:0034237:protein kinase A regulatory subunit binding;	-	-
gene-acbd4	1614	0	0	1	0.03	1	0.03	2	0.05	1	0.03	2	0.05	0	0	0	0	1	0.03	NC_007123.7	15568761	15584479	-	acbd4	acyl-CoA binding domain containing 4	GO:0006631:fatty acid metabolic process;	GO:0005737:cytoplasm;	GO:0000062:fatty-acyl-CoA binding;	-	-
gene-acbd5a	3553	1148	14.03	1576	19.93	2435	29.58	578	6.24	2852	34.64	2965	36.94	2959	36.5	3368	41.34	3089	38.51	NC_007135.7	5915892	5933146	-	acbd5a	acyl-CoA binding domain containing 5a	GO:0030242:autophagy of peroxisome;GO:0006631:fatty acid metabolic process;	GO:0005737:cytoplasm;GO:0016020:membrane;GO:0005777:peroxisome;	GO:0000062:fatty-acyl-CoA binding;	-	-
gene-acbd5b	1520	3	0.09	6	0.18	17	0.48	1	0.03	13	0.37	6	0.17	16	0.46	12	0.34	7	0.2	NC_007113.7	9918654	9941535	+	acbd5b	acyl-CoA binding domain containing 5b%2C transcript variant X4	GO:0006631:fatty acid metabolic process;	GO:0005737:cytoplasm;GO:0016020:membrane;GO:0005777:peroxisome;	GO:0000062:fatty-acyl-CoA binding;	-	-
gene-acbd6	3161	17	0.23	26	0.37	24	0.33	16	0.19	43	0.59	30	0.42	28	0.39	23	0.32	33	0.46	NC_007119.7	14381272	14441812	+	acbd6	acyl-CoA binding domain containing 6	-	GO:0005737:cytoplasm;	GO:0000062:fatty-acyl-CoA binding;	-	-
gene-acbd7	907	1	0.05	1	0.05	0	0	0	0	0	0	0	0	1	0.05	2	0.1	0	0	NC_007127.7	28596555	28599328	+	acbd7	acyl-CoA binding domain containing 7	GO:0006631:fatty acid metabolic process;	-	GO:0000062:fatty-acyl-CoA binding;	-	-
gene-accs	3712	1957	22.89	2120	25.66	2799	32.55	2052	21.21	3401	39.54	3704	44.17	2804	33.11	3498	41.09	3378	40.31	NC_007136.7	8921384	8949633	+	accs	1-aminocyclopropane-1-carboxylate synthase homolog (Arabidopsis)(non-functional)	GO:0009058:biosynthetic process;	-	GO:0003824:catalytic activity;GO:0030170:pyridoxal phosphate binding;	-	-
gene-acd	2049	121	2.56	134	2.94	139	2.93	152	2.85	99	2.09	82	1.77	63	1.35	53	1.13	79	1.71	NC_007118.7	29080642	29094304	+	acd	ACD%2C shelterin complex subunit and telomerase recruitment factor	-	-	-	K11114	-
gene-ace	4277	9	0.09	4	0.04	2	0.02	7	0.06	3	0.03	6	0.06	4	0.04	15	0.15	7	0.07	NC_007123.7	5530230	5582060	+	ace	angiotensin I converting enzyme (peptidyl-dipeptidase A) 1	GO:0002003:angiotensin maturation;GO:0010815:bradykinin catabolic process;GO:0008283:cell population proliferation;GO:0042447:hormone catabolic process;GO:0042445:hormone metabolic process;GO:0001822:kidney development;GO:0003084:positive regulation of systemic arterial blood pressure;GO:0060319:primitive erythrocyte differentiation;GO:0008217:regulation of blood pressure;GO:0048167:regulation of…	GO:0005737:cytoplasm;GO:0016020:membrane;GO:0005886:plasma membrane;	GO:0004180:carboxypeptidase activity;GO:0031404:chloride ion binding;GO:0070573:metallodipeptidase activity;GO:0004222:metalloendopeptidase activity;GO:0008237:metallopeptidase activity;GO:0008241:peptidyl-dipeptidase activity;GO:0008270:zinc ion binding;	K01283	ko04614 Renin-angiotensin system;ko04924 Renin secretion;ko05142 Chagas disease;ko05171 Coronavirus disease - COVID-19;ko05410 Hypertrophic cardiomyopathy;ko05415 Diabetic cardiomyopathy;;
gene-ace2	2910	0	0	3	0.05	9	0.13	7	0.09	39	0.58	9	0.14	7	0.11	6	0.09	17	0.26	NC_007122.7	29981678	29996395	-	ace2	angiotensin I converting enzyme 2%2C transcript variant X1	GO:0003051:angiotensin-mediated drinking behavior;GO:0060135:maternal process involved in female pregnancy;GO:0070373:negative regulation of ERK1 and ERK2 cascade;GO:2000272:negative regulation of signaling receptor activity;GO:0048662:negative regulation of smooth muscle cell proliferation;GO:0051957:positive regulation of amino acid transport;GO:0060452:positive regulation of cardiac muscle con…	GO:0016324:apical plasma membrane;GO:0031526:brush border membrane;GO:0009986:cell surface;GO:0005929:cilium;GO:0005737:cytoplasm;GO:0005576:extracellular region;GO:0005615:extracellular space;GO:0016020:membrane;GO:0005886:plasma membrane;	GO:0004180:carboxypeptidase activity;GO:0004175:endopeptidase activity;GO:0042802:identical protein binding;GO:0046872:metal ion binding;GO:0004181:metallocarboxypeptidase activity;GO:0008237:metallopeptidase activity;GO:0008241:peptidyl-dipeptidase activity;GO:0001618:virus receptor activity;	K09708	ko04614 Renin-angiotensin system;ko04974 Protein digestion and absorption;ko05171 Coronavirus disease - COVID-19;;
gene-acer1	1860	162	3.78	209	5.05	269	6.24	101	2.08	203	4.71	154	3.66	221	5.21	271	6.35	448	10.67	NC_007119.7	20232257	20246014	-	acer1	alkaline ceramidase 1	GO:0046514:ceramide catabolic process;GO:0046512:sphingosine biosynthetic process;	GO:0005783:endoplasmic reticulum;GO:0005789:endoplasmic reticulum membrane;	GO:0102121:ceramidase activity;GO:0071633:dihydroceramidase activity;GO:0046872:metal ion binding;	K01441	ko00600 Sphingolipid metabolism;ko01100 Metabolic pathways;ko04071 Sphingolipid signaling pathway;;
gene-acer2	2904	40	0.6	55	0.85	96	1.43	12	0.16	48	0.71	43	0.66	57	0.86	44	0.66	45	0.69	NC_007118.7	71515247	71531802	-	acer2	alkaline ceramidase 2	GO:0006919:activation of cysteine-type endopeptidase activity involved in apoptotic process;GO:0006974:DNA damage response;GO:0071466:cellular response to xenobiotic stimulus;GO:0046514:ceramide catabolic process;GO:0030330:DNA damage response, signal transduction by p53 class mediator;GO:0033629:negative regulation of cell adhesion mediated by integrin;GO:0001953:negative regulation of cell-matr…	GO:0005794:Golgi apparatus;GO:0000139:Golgi membrane;	GO:0102121:ceramidase activity;GO:0071633:dihydroceramidase activity;GO:0046872:metal ion binding;GO:0017040:N-acylsphingosine amidohydrolase activity;	K01441	ko00600 Sphingolipid metabolism;ko01100 Metabolic pathways;ko04071 Sphingolipid signaling pathway;;
gene-acer3	1053	0	0	0	0	0	0	0	0	0	0	0	0	0	0	0	0	0	0	NC_007121.7	38526495	38544683	+	acer3	alkaline ceramidase 3	GO:0046514:ceramide catabolic process;GO:0006954:inflammatory response;GO:0042552:myelination;GO:0071602:phytosphingosine biosynthetic process;GO:0008284:positive regulation of cell population proliferation;GO:0043067:regulation of programmed cell death;GO:0030148:sphingolipid biosynthetic process;GO:0046512:sphingosine biosynthetic process;	GO:0005789:endoplasmic reticulum membrane;GO:0000139:Golgi membrane;GO:0016020:membrane;	GO:0005509:calcium ion binding;GO:0102121:ceramidase activity;GO:0071633:dihydroceramidase activity;GO:0017040:N-acylsphingosine amidohydrolase activity;GO:0070774:phytoceramidase activity;GO:0008270:zinc ion binding;	K04711	ko00600 Sphingolipid metabolism;ko01100 Metabolic pathways;;
gene-ache	4805	0	0	0	0	0	0	0	0	0	0	1	0.01	0	0	0	0	0	0	NC_007118.7	26077153	26087817	-	ache	acetylcholinesterase	GO:0006581:acetylcholine catabolic process;GO:0071405:cellular response to methanol;GO:0019695:choline metabolic process;GO:0030239:myofibril assembly;GO:0007528:neuromuscular junction development;GO:0048666:neuron development;GO:0050803:regulation of synapse structure or activity;GO:0001975:response to amphetamine;GO:0045471:response to ethanol;GO:0009749:response to glucose;	GO:0005615:extracellular space;GO:0005886:plasma membrane;GO:0045202:synapse;	GO:0003990:acetylcholinesterase activity;	K01049	ko00564 Glycerophospholipid metabolism;ko04725 Cholinergic synapse;;
gene-acin1a	7449	4112	23.96	4872	29.39	2871	16.64	4747	24.45	3929	22.76	1675	9.95	3751	22.07	4083	23.9	3669	21.82	NC_007113.7	38197815	38225469	-	acin1a	apoptotic chromatin condensation inducer 1a%2C transcript variant X5	GO:0030263:apoptotic chromosome condensation;GO:0006915:apoptotic process;GO:0030218:erythrocyte differentiation;GO:0006397:mRNA processing;GO:0048025:negative regulation of mRNA splicing, via spliceosome;GO:0043065:positive regulation of apoptotic process;GO:0045657:positive regulation of monocyte differentiation;GO:0008380:RNA splicing;	GO:0061574:ASAP complex;GO:0005829:cytosol;GO:0035145:exon-exon junction complex;GO:0016607:nuclear speck;GO:0005730:nucleolus;GO:0005654:nucleoplasm;GO:0005634:nucleus;GO:0005886:plasma membrane;	GO:0003676:nucleic acid binding;	K12875	ko03013 Nucleocytoplasmic transport;ko03015 mRNA surveillance pathway;ko03040 Spliceosome;;
gene-acin1a-2	7515	1466	8.47	2104	12.58	2505	14.39	3818	19.49	3075	17.66	2939	17.31	3062	17.86	3089	17.92	3024	17.82	NW_018394506.1	241799	270031	-	acin1a	apoptotic chromatin condensation inducer 1a%2C transcript variant X5	GO:0030263:apoptotic chromosome condensation;GO:0006915:apoptotic process;GO:0030218:erythrocyte differentiation;GO:0006397:mRNA processing;GO:0048025:negative regulation of mRNA splicing, via spliceosome;GO:0043065:positive regulation of apoptotic process;GO:0045657:positive regulation of monocyte differentiation;GO:0008380:RNA splicing;	GO:0061574:ASAP complex;GO:0005829:cytosol;GO:0035145:exon-exon junction complex;GO:0016607:nuclear speck;GO:0005730:nucleolus;GO:0005654:nucleoplasm;GO:0005634:nucleus;GO:0005886:plasma membrane;	GO:0003676:nucleic acid binding;	K12875	ko03013 Nucleocytoplasmic transport;ko03015 mRNA surveillance pathway;ko03040 Spliceosome;;
gene-acin1b	6112	269	1.91	437	3.21	854	6.03	190	1.19	1700	12	637	4.61	929	6.66	916	6.54	968	7.02	NC_007118.7	24069328	24097012	+	acin1b	apoptotic chromatin condensation inducer 1b%2C transcript variant X4	GO:0030263:apoptotic chromosome condensation;GO:0030218:erythrocyte differentiation;GO:0006397:mRNA processing;GO:0048025:negative regulation of mRNA splicing, via spliceosome;GO:0043065:positive regulation of apoptotic process;GO:0045657:positive regulation of monocyte differentiation;GO:0008380:RNA splicing;GO:0006915:apoptotic process;	GO:0061574:ASAP complex;GO:0005829:cytosol;GO:0016607:nuclear speck;GO:0005654:nucleoplasm;GO:0005634:nucleus;GO:0005886:plasma membrane;GO:0035145:exon-exon junction complex;GO:0005730:nucleolus;	GO:0016887:ATP hydrolysis activity;GO:0019899:enzyme binding;GO:0003676:nucleic acid binding;GO:0003723:RNA binding;	K12875	ko03013 Nucleocytoplasmic transport;ko03015 mRNA surveillance pathway;ko03040 Spliceosome;;
gene-ackr3a	2568	0	0	0	0	0	0	0	0	0	0	0	0	0	0	0	0	0	0	NC_007120.7	24043847	24050336	-	ackr3a	atypical chemokine receptor 3a	GO:0001525:angiogenesis;GO:0019722:calcium-mediated signaling;GO:0007155:cell adhesion;GO:0060326:cell chemotaxis;GO:0070098:chemokine-mediated signaling pathway;GO:0006955:immune response;GO:0008285:negative regulation of cell population proliferation;GO:1902230:negative regulation of intrinsic apoptotic signaling pathway in response to DNA damage;GO:0021557:oculomotor nerve development;GO:00072…	GO:0009986:cell surface;GO:0005905:clathrin-coated pit;GO:0005737:cytoplasm;GO:0005769:early endosome;GO:0005768:endosome;GO:0009897:external side of plasma membrane;GO:0005634:nucleus;GO:0005886:plasma membrane;GO:0055037:recycling endosome;	GO:0019957:C-C chemokine binding;GO:0016493:C-C chemokine receptor activity;GO:0019958:C-X-C chemokine binding;GO:0016494:C-X-C chemokine receptor activity;GO:0015026:coreceptor activity;GO:0005044:scavenger receptor activity;	-	-
gene-ackr3a-2	1583	0	0	0	0	0	0	0	0	0	0	0	0	0	0	0	0	0	0	NW_018394753.1	163865	165447	-	ackr3a	atypical chemokine receptor 3a	-	-	-	-	-
gene-ackr3b	1937	0	0	0	0	0	0	0	0	0	0	0	0	0	0	0	0	0	0	NC_007117.7	15751977	15757846	-	ackr3b	atypical chemokine receptor 3b	GO:0001525:angiogenesis;GO:0019722:calcium-mediated signaling;GO:0007155:cell adhesion;GO:0060326:cell chemotaxis;GO:0070098:chemokine-mediated signaling pathway;GO:0006955:immune response;GO:0008285:negative regulation of cell population proliferation;GO:1902230:negative regulation of intrinsic apoptotic signaling pathway in response to DNA damage;GO:0021557:oculomotor nerve development;GO:00072…	GO:0009986:cell surface;GO:0005905:clathrin-coated pit;GO:0005769:early endosome;GO:0005768:endosome;GO:0009897:external side of plasma membrane;GO:0043231:intracellular membrane-bounded organelle;GO:0005634:nucleus;GO:0005886:plasma membrane;GO:0055037:recycling endosome;	GO:0019957:C-C chemokine binding;GO:0016493:C-C chemokine receptor activity;GO:0019958:C-X-C chemokine binding;GO:0016494:C-X-C chemokine receptor activity;GO:0015026:coreceptor activity;GO:0005044:scavenger receptor activity;	K04304	ko04060 Cytokine-cytokine receptor interaction;ko04061 Viral protein interaction with cytokine and cytokine receptor;;
gene-ackr3b-2	1937	0	0	0	0	0	0	0	0	0	0	0	0	0	0	0	0	0	0	NW_018394629.1	196387	201853	-	ackr3b	atypical chemokine receptor 3b	-	-	-	-	-
gene-ackr4a	2521	0	0	0	0	0	0	0	0	0	0	0	0	0	0	0	0	0	0	NC_007113.7	31671285	31675514	+	ackr4a	atypical chemokine receptor 4a	-	-	-	K04186	ko04060 Cytokine-cytokine receptor interaction;ko04061 Viral protein interaction with cytokine and cytokine receptor;;
gene-ackr4b	4306	0	0	0	0	0	0	0	0	0	0	0	0	0	0	0	0	0	0	NC_007135.7	11381334	11404925	+	ackr4b	atypical chemokine receptor 4b%2C transcript variant X1	-	-	-	K04186	ko04060 Cytokine-cytokine receptor interaction;ko04061 Viral protein interaction with cytokine and cytokine receptor;;
gene-ackr4b-2	4306	0	0	0	0	0	0	0	0	0	0	0	0	0	0	0	0	0	0	NW_018395165.1	330471	354062	+	ackr4b	atypical chemokine receptor 4b%2C transcript variant X1	-	-	-	K04186	ko04060 Cytokine-cytokine receptor interaction;ko04061 Viral protein interaction with cytokine and cytokine receptor;;
gene-aclya	4407	3992	39.32	4926	50.23	4051	39.68	4901	42.67	4029	39.45	5223	52.46	4471	44.47	4858	48.07	4782	48.06	NC_007114.7	17951790	18008753	+	aclya	ATP citrate lyase a	GO:0006085:acetyl-CoA biosynthetic process;GO:0006084:acetyl-CoA metabolic process;GO:0006101:citrate metabolic process;GO:0006633:fatty acid biosynthetic process;GO:0008610:lipid biosynthetic process;GO:0006107:oxaloacetate metabolic process;GO:0006099:tricarboxylic acid cycle;	GO:0005829:cytosol;GO:0005739:mitochondrion;GO:0005654:nucleoplasm;	GO:0005524:ATP binding;GO:0003878:ATP citrate synthase activity;GO:0046872:metal ion binding;	K01648	ko00020 Citrate cycle (TCA cycle);ko01100 Metabolic pathways;;
gene-aclyb	4135	29	0.3	26	0.28	45	0.47	51	0.47	64	0.67	33	0.35	60	0.64	60	0.63	37	0.4	NC_007123.7	13973718	14078070	-	aclyb	ATP citrate lyase b%2C transcript variant X1	GO:0006085:acetyl-CoA biosynthetic process;GO:0006084:acetyl-CoA metabolic process;GO:0006101:citrate metabolic process;GO:0006633:fatty acid biosynthetic process;GO:0008610:lipid biosynthetic process;GO:0006107:oxaloacetate metabolic process;GO:0006099:tricarboxylic acid cycle;	GO:0005829:cytosol;GO:0005739:mitochondrion;GO:0005654:nucleoplasm;	GO:0005524:ATP binding;GO:0003878:ATP citrate synthase activity;GO:0046872:metal ion binding;	K01648	ko00020 Citrate cycle (TCA cycle);ko01100 Metabolic pathways;;
gene-acmsd	1568	0	0	0	0	0	0	0	0	0	0	0	0	0	0	0	0	0	0	NC_007120.7	23244294	23253870	-	acmsd	aminocarboxymuconate semialdehyde decarboxylase	GO:1904985:negative regulation of quinolinate biosynthetic process;GO:1905004:picolinic acid biosynthetic process;GO:1905012:regulation of 'de novo' NAD biosynthetic process from tryptophan;GO:0019748:secondary metabolic process;GO:0006569:tryptophan catabolic process;	GO:0005737:cytoplasm;GO:0005829:cytosol;	GO:0001760:aminocarboxymuconate-semialdehyde decarboxylase activity;GO:0016831:carboxy-lyase activity;GO:0016787:hydrolase activity;GO:0008270:zinc ion binding;	K03392	ko00380 Tryptophan metabolism;ko01100 Metabolic pathways;;
gene-aco1	7399	323	1.9	354	2.15	556	3.24	131	0.68	479	2.79	317	1.9	319	1.89	356	2.1	345	2.07	NC_007118.7	71458645	71489889	-	aco1	aconitase 1%2C soluble	GO:0006879:intracellular iron ion homeostasis;GO:0006101:citrate metabolic process;GO:0050892:intestinal absorption;GO:0009791:post-embryonic development;GO:0010468:regulation of gene expression;GO:0006417:regulation of translation;GO:0010040:response to iron(II) ion;GO:0006099:tricarboxylic acid cycle;	GO:0005737:cytoplasm;GO:0005829:cytosol;GO:0005783:endoplasmic reticulum;GO:0005794:Golgi apparatus;GO:0043231:intracellular membrane-bounded organelle;GO:0005739:mitochondrion;	GO:0051538:3 iron, 4 sulfur cluster binding;GO:0051539:4 iron, 4 sulfur cluster binding;GO:0003994:aconitate hydratase activity;GO:0047780:citrate dehydratase activity;GO:0030350:iron-responsive element binding;GO:0051536:iron-sulfur cluster binding;GO:0046872:metal ion binding;GO:0048027:mRNA 5'-UTR binding;GO:0003723:RNA binding;	K01681	ko00020 Citrate cycle (TCA cycle);ko00630 Glyoxylate and dicarboxylate metabolism;ko01100 Metabolic pathways;ko01200 Carbon metabolism;ko01210 2-Oxocarboxylic acid metabolism;ko01230 Biosynthesis of amino acids;;
gene-aco2	3473	8036	100.45	9554	123.61	10347	128.61	7479	82.63	10355	128.67	9956	126.89	11060	139.58	11778	147.88	10830	138.13	NC_007123.7	19106571	19119154	-	aco2	aconitase 2%2C mitochondrial	GO:0006101:citrate metabolic process;GO:0006099:tricarboxylic acid cycle;	GO:0005829:cytosol;GO:0005759:mitochondrial matrix;GO:0005739:mitochondrion;	GO:0051538:3 iron, 4 sulfur cluster binding;GO:0051539:4 iron, 4 sulfur cluster binding;GO:0003994:aconitate hydratase activity;GO:0047780:citrate dehydratase activity;GO:0008198:ferrous iron binding;GO:0005506:iron ion binding;	K01681	ko00020 Citrate cycle (TCA cycle);ko00630 Glyoxylate and dicarboxylate metabolism;ko01100 Metabolic pathways;ko01200 Carbon metabolism;ko01210 2-Oxocarboxylic acid metabolism;ko01230 Biosynthesis of amino acids;;
gene-aco2-2	3476	42	0.52	32	0.41	28	0.35	34	0.38	26	0.32	25	0.32	24	0.3	25	0.31	31	0.4	NW_018395301.1	328446	344007	-	aco2	aconitase 2%2C mitochondrial	-	-	-	-	-
gene-acot11a	2307	38	0.72	57	1.11	64	1.2	37	0.62	65	1.22	66	1.27	37	0.7	71	1.34	55	1.06	NC_007113.7	11028981	11063928	+	acot11a	acyl-CoA thioesterase 11a	GO:0006637:acyl-CoA metabolic process;GO:0006631:fatty acid metabolic process;GO:0035556:intracellular signal transduction;GO:0120163:negative regulation of cold-induced thermogenesis;GO:0009409:response to cold;GO:0009266:response to temperature stimulus;	GO:0005737:cytoplasm;GO:0005829:cytosol;GO:0005759:mitochondrial matrix;	GO:0047617:acyl-CoA hydrolase activity;GO:0052816:long-chain acyl-CoA hydrolase activity;GO:0036042:long-chain fatty acyl-CoA binding;GO:0102991:myristoyl-CoA hydrolase activity;GO:0016290:palmitoyl-CoA hydrolase activity;	K12417	-
gene-acot11b	3790	23	0.26	36	0.43	68	0.77	4	0.04	86	0.98	84	0.98	85	0.98	45	0.52	51	0.6	NC_007119.7	17992848	18010173	-	acot11b	acyl-CoA thioesterase 11b	GO:0006637:acyl-CoA metabolic process;GO:0006631:fatty acid metabolic process;GO:0035556:intracellular signal transduction;GO:0120163:negative regulation of cold-induced thermogenesis;GO:0009409:response to cold;GO:0009266:response to temperature stimulus;	GO:0005737:cytoplasm;GO:0005829:cytosol;GO:0070062:extracellular exosome;GO:0005759:mitochondrial matrix;	GO:0047617:acyl-CoA hydrolase activity;GO:0052816:long-chain acyl-CoA hydrolase activity;GO:0036042:long-chain fatty acyl-CoA binding;GO:0102991:myristoyl-CoA hydrolase activity;GO:0016290:palmitoyl-CoA hydrolase activity;	K12417	-
gene-acot12	3272	6	0.08	11	0.15	15	0.2	17	0.2	28	0.37	11	0.15	15	0.2	13	0.17	23	0.31	NC_007121.7	42905382	42923977	-	acot12	acyl-CoA thioesterase 12%2C transcript variant X2	GO:0006084:acetyl-CoA metabolic process;GO:0006637:acyl-CoA metabolic process;GO:0006631:fatty acid metabolic process;	GO:0005829:cytosol;GO:0045171:intercellular bridge;GO:0005654:nucleoplasm;	GO:0003986:acetyl-CoA hydrolase activity;GO:0047617:acyl-CoA hydrolase activity;GO:0005524:ATP binding;GO:0042802:identical protein binding;GO:0036042:long-chain fatty acyl-CoA binding;	K01067	ko00620 Pyruvate metabolism;ko01100 Metabolic pathways;;
gene-acot13	607	2	0.14	3	0.22	9	0.64	7	0.44	7	0.5	7	0.51	4	0.29	4	0.29	5	0.36	NC_007130.7	31576831	31579383	+	acot13	acyl-CoA thioesterase 13	GO:0006629:lipid metabolic process;GO:0120163:negative regulation of cold-induced thermogenesis;GO:0051289:protein homotetramerization;	GO:0005829:cytosol;GO:0005759:mitochondrial matrix;GO:0005739:mitochondrion;GO:0005634:nucleus;GO:0005819:spindle;	GO:0047617:acyl-CoA hydrolase activity;GO:0102991:myristoyl-CoA hydrolase activity;GO:0016290:palmitoyl-CoA hydrolase activity;	K17362	-
gene-acot13-2	505	0	0	0	0	0	0	0	0	0	0	0	0	0	0	0	0	0	0	NW_018395052.1	530294	532750	+	acot13	acyl-CoA thioesterase 13	-	-	-	-	-
gene-acot14	2047	0	0	2	0.04	0	0	0	0	4	0.08	2	0.04	3	0.06	0	0	1	0.02	NC_007115.7	25607118	25620734	+	acot14	acyl-CoA thioesterase 14	-	-	-	-	-
gene-acot14-2	2047	0	0	1	0.02	0	0	1	0.02	6	0.13	0	0	0	0	4	0.09	3	0.06	NW_018394556.1	80794	94410	+	acot14	acyl-CoA thioesterase 14	-	-	-	-	-
gene-acot15	2280	0	0	0	0	0	0	2	0.03	0	0	1	0.02	0	0	1	0.02	0	0	NC_007115.7	25627147	25647987	+	acot15	acyl-CoA thioesterase 15%2C transcript variant X1	-	-	-	-	-
gene-acot15-2	2064	0	0	0	0	0	0	1	0.02	1	0.02	0	0	0	0	0	0	5	0.11	NW_018394556.1	100823	130651	+	acot15	acyl-CoA thioesterase 15	-	-	-	-	-
gene-acot16	1707	0	0	0	0	0	0	0	0	0	0	0	0	0	0	0	0	0	0	NC_007115.7	25651691	25666563	+	acot16	acyl-CoA thioesterase 16%2C transcript variant X2	GO:0006637:acyl-CoA metabolic process;GO:0043649:dicarboxylic acid catabolic process;GO:0043648:dicarboxylic acid metabolic process;GO:0006633:fatty acid biosynthetic process;GO:0006631:fatty acid metabolic process;GO:0001676:long-chain fatty acid metabolic process;GO:0032788:saturated monocarboxylic acid metabolic process;GO:0046459:short-chain fatty acid metabolic process;GO:0006104:succinyl-Co…	GO:0005829:cytosol;GO:0005782:peroxisomal matrix;GO:0005777:peroxisome;	GO:0047617:acyl-CoA hydrolase activity;GO:0044466:glutaryl-CoA hydrolase activity;GO:0102991:myristoyl-CoA hydrolase activity;GO:0016290:palmitoyl-CoA hydrolase activity;GO:0004778:succinyl-CoA hydrolase activity;	-	-
gene-acot16-2	1693	0	0	0	0	0	0	0	0	0	0	0	0	0	0	0	0	0	0	NW_018394556.1	133234	151700	+	acot16	acyl-CoA thioesterase 16%2C transcript variant X2	GO:0006637:acyl-CoA metabolic process;GO:0043649:dicarboxylic acid catabolic process;GO:0043648:dicarboxylic acid metabolic process;GO:0006633:fatty acid biosynthetic process;GO:0006631:fatty acid metabolic process;GO:0001676:long-chain fatty acid metabolic process;GO:0032788:saturated monocarboxylic acid metabolic process;GO:0046459:short-chain fatty acid metabolic process;GO:0006104:succinyl-Co…	GO:0005829:cytosol;GO:0005782:peroxisomal matrix;GO:0005777:peroxisome;	GO:0047617:acyl-CoA hydrolase activity;GO:0044466:glutaryl-CoA hydrolase activity;GO:0102991:myristoyl-CoA hydrolase activity;GO:0016290:palmitoyl-CoA hydrolase activity;GO:0004778:succinyl-CoA hydrolase activity;	-	-
gene-acot17	2600	0	0	0	0	0	0	0	0	0	0	0	0	0	0	0	0	0	0	NC_007115.7	25678113	25691338	+	acot17	acyl-CoA thioesterase 17%2C transcript variant X2	-	-	-	-	-
gene-acot17-2	1790	0	0	0	0	0	0	0	0	0	0	0	0	0	0	0	0	0	0	NW_018394556.1	164456	176868	+	acot17	acyl-CoA thioesterase 17	-	-	-	-	-
gene-acot18	2762	0	0	4	0.07	0	0	2	0.03	8	0.12	3	0.05	2	0.03	1	0.02	12	0.19	NC_007115.7	25691642	25704068	+	acot18	acyl-CoA thioesterase 18%2C transcript variant X1	-	-	-	-	-
gene-acot18-2	2457	1	0.02	7	0.13	3	0.05	8	0.12	25	0.44	5	0.09	11	0.2	5	0.09	34	0.61	NW_018394556.1	177975	189638	+	acot18	acyl-CoA thioesterase 18	-	-	-	-	-
gene-acot19	3373	23	0.3	43	0.57	5	0.06	4	0.05	46	0.59	84	1.1	1	0.01	20	0.26	36	0.47	NC_007136.7	31710322	31739702	-	acot19	acyl-CoA thioesterase 19	-	-	-	-	-
gene-acot20	3835	66	0.75	105	1.23	102	1.15	41	0.41	196	2.21	127	1.47	119	1.36	127	1.44	196	2.26	NC_007131.7	28935385	28941112	+	acot20	acyl-CoA thioesterase 20	-	-	-	K01068	ko00062 Fatty acid elongation;ko01040 Biosynthesis of unsaturated fatty acids;ko01100 Metabolic pathways;ko04913 Ovarian steroidogenesis;;
gene-acot21	2190	0	0	0	0	0	0	0	0	1	0.02	0	0	0	0	0	0	0	0	NC_007131.7	28945950	28956378	-	acot21	acyl-CoA thioesterase 21	-	-	-	K01068	ko00062 Fatty acid elongation;ko01040 Biosynthesis of unsaturated fatty acids;ko01100 Metabolic pathways;ko04913 Ovarian steroidogenesis;;
gene-acot22	1824	0	0	0	0	0	0	0	0	0	0	0	0	0	0	0	0	1	0.02	NC_007127.7	2814233	2818157	-	acot22	acyl-CoA thioesterase 22	-	-	-	K01068	ko00062 Fatty acid elongation;ko01040 Biosynthesis of unsaturated fatty acids;ko01100 Metabolic pathways;ko04913 Ovarian steroidogenesis;;
gene-acot7	1903	518	11.82	442	10.44	478	10.84	192	3.87	236	5.35	335	7.79	207	4.77	236	5.41	219	5.1	NC_007119.7	46758260	46895195	-	acot7	acyl-CoA thioesterase 7%2C transcript variant X4	GO:0006637:acyl-CoA metabolic process;GO:0015937:coenzyme A biosynthetic process;GO:0006631:fatty acid metabolic process;GO:0036116:long-chain fatty-acyl-CoA catabolic process;GO:0051792:medium-chain fatty acid biosynthetic process;GO:0036114:medium-chain fatty-acyl-CoA catabolic process;GO:1900535:palmitic acid biosynthetic process;	GO:0005829:cytosol;GO:0070062:extracellular exosome;GO:0005739:mitochondrion;GO:0005654:nucleoplasm;	GO:0047617:acyl-CoA hydrolase activity;GO:0000062:fatty-acyl-CoA binding;GO:0036042:long-chain fatty acyl-CoA binding;GO:0102991:myristoyl-CoA hydrolase activity;GO:0016290:palmitoyl-CoA hydrolase activity;GO:0042803:protein homodimerization activity;	K17360	ko00062 Fatty acid elongation;ko01040 Biosynthesis of unsaturated fatty acids;;
gene-acot8	1485	11	0.32	7	0.21	8	0.23	0	0	14	0.41	4	0.12	25	0.74	5	0.15	13	0.39	NC_007122.7	1512583	1520946	+	acot8	acyl-CoA thioesterase 8	GO:0006637:acyl-CoA metabolic process;GO:0043649:dicarboxylic acid catabolic process;GO:0009062:fatty acid catabolic process;GO:0045225:negative regulation of CD4 production;GO:0016559:peroxisome fission;	GO:0005739:mitochondrion;GO:0005782:peroxisomal matrix;GO:0005777:peroxisome;	GO:0047603:acetoacetyl-CoA hydrolase activity;GO:0003986:acetyl-CoA hydrolase activity;GO:0047617:acyl-CoA hydrolase activity;GO:0033882:choloyl-CoA hydrolase activity;GO:0044466:glutaryl-CoA hydrolase activity;GO:0047994:hydroxymethylglutaryl-CoA hydrolase activity;GO:0052815:medium-chain acyl-CoA hydrolase activity;GO:0102991:myristoyl-CoA hydrolase activity;GO:0016290:palmitoyl-CoA hydrolase a…	K11992	ko00120 Primary bile acid biosynthesis;ko01100 Metabolic pathways;ko04146 Peroxisome;;
gene-acot9.1	2447	379	6.72	326	5.99	3	0.05	8	0.13	10	0.18	362	6.55	330	5.91	271	4.83	8	0.14	NC_007135.7	21959991	21973501	-	acot9.1	acyl-CoA thioesterase 9%2C tandem duplicate 1	GO:0006637:acyl-CoA metabolic process;	GO:0005739:mitochondrion;	GO:0047617:acyl-CoA hydrolase activity;	K17361	-
gene-acot9.1-2	2375	1662	30.38	1700	32.16	1723	31.32	1153	18.63	1852	33.65	1927	35.91	2244	41.41	1862	34.19	2094	39.05	NW_018395172.1	148349	161508	-	acot9.1	acyl-CoA thioesterase 9%2C tandem duplicate 1	-	-	-	-	-
gene-acot9.2	1866	0	0	0	0	0	0	0	0	0	0	0	0	2	0.05	0	0	0	0	NC_007135.7	21938750	21952166	-	acot9.2	acyl-CoA thioesterase 9%2C tandem duplicate 2	GO:0006637:acyl-CoA metabolic process;	GO:0005739:mitochondrion;	GO:0047617:acyl-CoA hydrolase activity;	K17361	-
gene-acot9.2-2	1873	9	0.21	9	0.22	15	0.35	5	0.1	25	0.58	9	0.21	11	0.26	9	0.21	15	0.35	NW_018395172.1	126636	140264	-	acot9.2	acyl-CoA thioesterase 9%2C tandem duplicate 2	-	-	-	-	-
gene-acox1	2823	148	2.28	344	5.48	387	5.92	107	1.45	213	3.26	279	4.37	250	3.88	227	3.51	224	3.51	NC_007117.7	23122660	23138265	+	acox1	acyl-CoA oxidase 1%2C palmitoyl	GO:0009062:fatty acid catabolic process;GO:0019395:fatty acid oxidation;GO:0006091:generation of precursor metabolites and energy;GO:0050665:hydrogen peroxide biosynthetic process;GO:0006629:lipid metabolic process;GO:0006693:prostaglandin metabolic process;GO:0140493:very long-chain fatty acid beta-oxidation;	GO:0005777:peroxisome;	GO:0003997:acyl-CoA oxidase activity;GO:0071949:FAD binding;GO:0005504:fatty acid binding;GO:0042803:protein homodimerization activity;	K00232	ko00071 Fatty acid degradation;ko00410 beta-Alanine metabolism;ko00592 alpha-Linolenic acid metabolism;ko00640 Propanoate metabolism;ko01040 Biosynthesis of unsaturated fatty acids;ko01100 Metabolic pathways;ko01200 Carbon metabolism;ko01212 Fatty acid metabolism;ko03320 PPAR signaling pathway;ko04024 cAMP signaling pathway;ko04146 Peroxisome;ko04936 Alcoholic liver disease;;
gene-acox3	3986	422	4.6	481	5.42	492	5.33	315	3.03	500	5.41	383	4.25	359	3.95	442	4.84	435	4.83	NC_007118.7	61764040	61806068	+	acox3	acyl-CoA oxidase 3%2C pristanoyl	GO:0033540:fatty acid beta-oxidation using acyl-CoA oxidase;GO:0055088:lipid homeostasis;	GO:0005829:cytosol;GO:0016020:membrane;GO:0005782:peroxisomal matrix;GO:0005777:peroxisome;	GO:0003997:acyl-CoA oxidase activity;GO:0071949:FAD binding;GO:0005504:fatty acid binding;GO:0050660:flavin adenine dinucleotide binding;GO:0016402:pristanoyl-CoA oxidase activity;	K00232	ko00071 Fatty acid degradation;ko00410 beta-Alanine metabolism;ko00592 alpha-Linolenic acid metabolism;ko00640 Propanoate metabolism;ko01040 Biosynthesis of unsaturated fatty acids;ko01100 Metabolic pathways;ko01200 Carbon metabolism;ko01212 Fatty acid metabolism;ko03320 PPAR signaling pathway;ko04024 cAMP signaling pathway;ko04146 Peroxisome;ko04936 Alcoholic liver disease;;
gene-acoxl	2103	0	0	2	0.04	0	0	2	0.04	0	0	2	0.04	0	0	0	0	1	0.02	NC_007124.7	47427119	47556494	-	acoxl	acyl-CoA oxidase-like	GO:0033540:fatty acid beta-oxidation using acyl-CoA oxidase;GO:0055088:lipid homeostasis;	GO:0005777:peroxisome;	GO:0003997:acyl-CoA oxidase activity;GO:0071949:FAD binding;GO:0005504:fatty acid binding;GO:0050660:flavin adenine dinucleotide binding;	-	-
gene-acp1	1394	166	5.17	170	5.48	202	6.26	144	3.96	215	6.66	157	4.99	186	5.85	277	8.66	220	6.99	NC_007134.7	35504799	35537739	+	acp1	acid phosphatase 1%2C soluble%2C transcript variant 1	GO:0006470:protein dephosphorylation;	GO:0005737:cytoplasm;GO:0009898:cytoplasmic side of plasma membrane;GO:0005829:cytosol;GO:0042383:sarcolemma;	GO:0003993:acid phosphatase activity;GO:0004726:non-membrane spanning protein tyrosine phosphatase activity;GO:0004725:protein tyrosine phosphatase activity;	K14394	ko00730 Thiamine metabolism;ko00740 Riboflavin metabolism;ko01100 Metabolic pathways;ko04520 Adherens junction;ko05208 Chemical carcinogenesis - reactive oxygen species;;
gene-acp2	1160	105	3.93	136	5.27	248	9.23	166	5.49	345	12.84	162	6.18	175	6.61	184	6.92	173	6.61	NC_007118.7	39360846	39371386	+	acp2	acid phosphatase 2%2C lysosomal	GO:0016311:dephosphorylation;GO:0007040:lysosome organization;	GO:0070062:extracellular exosome;GO:0043202:lysosomal lumen;GO:0005765:lysosomal membrane;GO:0005764:lysosome;GO:0016020:membrane;	GO:0003993:acid phosphatase activity;GO:0016791:phosphatase activity;	K14410	ko00740 Riboflavin metabolism;ko01100 Metabolic pathways;ko04142 Lysosome;;
gene-acp5a	1828	2	0.05	7	0.17	19	0.45	0	0	1	0.02	18	0.44	15	0.36	24	0.57	18	0.44	NC_007117.7	8355229	8362600	-	acp5a	acid phosphatase 5a%2C tartrate resistant%2C transcript variant X2	GO:0060349:bone morphogenesis;GO:0045453:bone resorption;GO:0050830:defense response to Gram-positive bacterium;GO:0016311:dephosphorylation;GO:0007162:negative regulation of cell adhesion;GO:0050728:negative regulation of inflammatory response;GO:0032691:negative regulation of interleukin-1 beta production;GO:0032695:negative regulation of interleukin-12 production;GO:0010936:negative regulation…	GO:0005615:extracellular space;GO:0005764:lysosome;	GO:0003993:acid phosphatase activity;GO:0008199:ferric iron binding;GO:0008198:ferrous iron binding;GO:0016787:hydrolase activity;	K14379	ko00740 Riboflavin metabolism;ko01100 Metabolic pathways;ko04142 Lysosome;ko04380 Osteoclast differentiation;ko05323 Rheumatoid arthritis;;
gene-acp5a-2	1689	46	1.18	68	1.81	62	1.58	46	1.05	171	4.37	112	2.94	105	2.72	72	1.86	63	1.65	NW_018394626.1	208482	214159	-	acp5a	acid phosphatase 5a%2C tartrate resistant	-	-	-	-	-
gene-acp5b	1274	1	0.03	0	0	1	0.03	4	0.12	3	0.1	0	0	0	0	0	0	2	0.07	NC_007135.7	31294019	31306724	-	acp5b	acid phosphatase 5b%2C tartrate resistant	GO:0060349:bone morphogenesis;GO:0045453:bone resorption;GO:0034224:cellular response to zinc ion starvation;GO:0050830:defense response to Gram-positive bacterium;GO:0016311:dephosphorylation;GO:0033555:multicellular organismal response to stress;GO:0007162:negative regulation of cell adhesion;GO:0050728:negative regulation of inflammatory response;GO:0032691:negative regulation of interleukin-1…	GO:0005615:extracellular space;GO:0005764:lysosome;GO:0016020:membrane;	GO:0003993:acid phosphatase activity;GO:0008199:ferric iron binding;GO:0008198:ferrous iron binding;GO:0016787:hydrolase activity;	K14379	ko00740 Riboflavin metabolism;ko01100 Metabolic pathways;ko04142 Lysosome;ko04380 Osteoclast differentiation;ko05323 Rheumatoid arthritis;;
gene-acp5b-2	1274	0	0	1	0.04	0	0	0	0	3	0.1	0	0	0	0	0	0	0	0	NW_018395182.1	123597	135009	-	acp5b	acid phosphatase 5b%2C tartrate resistant	-	-	-	-	-
gene-acp5b-3	1271	1	0.03	2	0.07	0	0	1	0.03	0	0	0	0	0	0	0	0	0	0	NW_018395367.1	125133	136419	-	acp5b	acid phosphatase 5b%2C tartrate resistant	-	-	-	-	-
gene-acp6	1770	128	3.14	177	4.49	312	7.61	85	1.84	240	5.85	126	3.15	140	3.47	290	7.14	111	2.78	NC_007120.7	30478768	30490414	+	acp6	acid phosphatase 6%2C lysophosphatidic	-	-	-	K14395	-
gene-acrc	2353	11669	215.29	9440	180.27	9430	173	23026	375.48	4769	87.47	7636	143.64	4316	80.39	6309	116.92	7056	132.83	NC_007125.7	14667274	14687035	-	acrc	acidic repeat containing%2C transcript variant X3	GO:0106300:protein-DNA covalent cross-linking repair;	GO:0005694:chromosome;GO:0005634:nucleus;GO:0016605:PML body;	-	-	-
gene-acsbg1	2483	0	0	0	0	0	0	0	0	0	0	0	0	0	0	0	0	0	0	NC_007136.7	25992889	26018306	-	acsbg1	acyl-CoA synthetase bubblegum family member 1%2C transcript variant X2	GO:0042759:long-chain fatty acid biosynthetic process;GO:0001676:long-chain fatty acid metabolic process;GO:0001552:ovarian follicle atresia;GO:0051384:response to glucocorticoid;GO:0000038:very long-chain fatty acid metabolic process;	GO:0005737:cytoplasm;GO:0031410:cytoplasmic vesicle;GO:0005783:endoplasmic reticulum;GO:0005886:plasma membrane;	GO:0005524:ATP binding;GO:0016405:CoA-ligase activity;GO:0004467:long-chain fatty acid-CoA ligase activity;GO:0031957:very long-chain fatty acid-CoA ligase activity;	K15013	ko00061 Fatty acid biosynthesis;ko00071 Fatty acid degradation;ko01100 Metabolic pathways;ko01212 Fatty acid metabolism;ko03320 PPAR signaling pathway;ko04920 Adipocytokine signaling pathway;;
gene-acsbg2	4317	330	3.32	590	6.14	878	8.78	204	1.81	1251	12.51	714	7.32	707	7.18	693	7	1246	12.78	NC_007119.7	20140677	20192163	+	acsbg2	acyl-CoA synthetase bubblegum family member 2	-	GO:0005737:cytoplasm;	GO:0047676:arachidonate-CoA ligase activity;GO:0005524:ATP binding;GO:0004467:long-chain fatty acid-CoA ligase activity;	K15013	ko00061 Fatty acid biosynthesis;ko00071 Fatty acid degradation;ko01100 Metabolic pathways;ko01212 Fatty acid metabolism;ko03320 PPAR signaling pathway;ko04920 Adipocytokine signaling pathway;;
gene-acsf2	2901	11196	167.54	10495	162.56	10508	156.36	16562	219.06	8336	124.01	10814	165	10622	160.48	9344	140.45	9327	142.42	NC_007123.7	26497166	26537996	-	acsf2	acyl-CoA synthetase family member 2%2C transcript variant 2	GO:0006631:fatty acid metabolic process;	GO:0005739:mitochondrion;	GO:0005524:ATP binding;GO:0047760:butyrate-CoA ligase activity;GO:0031956:medium-chain fatty acid-CoA ligase activity;	K00666	-
gene-acsf3	2162	35	0.7	37	0.77	50	1	98	1.74	43	0.86	35	0.72	28	0.57	42	0.85	55	1.13	NC_007118.7	55950287	56037906	+	acsf3	acyl-CoA synthetase family member 3	GO:0006633:fatty acid biosynthetic process;GO:0006631:fatty acid metabolic process;GO:0090410:malonate catabolic process;	GO:0005739:mitochondrion;GO:0005654:nucleoplasm;	GO:0016878:acid-thiol ligase activity;GO:0005524:ATP binding;GO:0016405:CoA-ligase activity;GO:0090409:malonyl-CoA synthetase activity;GO:0031957:very long-chain fatty acid-CoA ligase activity;	K18660	ko00061 Fatty acid biosynthesis;ko00280 Valine, leucine and isoleucine degradation;ko01100 Metabolic pathways;ko01212 Fatty acid metabolism;;
gene-acsf3-2	2142	721	14.61	681	14.29	549	11.06	857	15.35	330	6.65	303	6.26	348	7.12	309	6.29	403	8.33	NW_018394712.1	411541	513968	+	acsf3	acyl-CoA synthetase family member 3	GO:0006633:fatty acid biosynthetic process;GO:0006631:fatty acid metabolic process;GO:0090410:malonate catabolic process;	GO:0005739:mitochondrion;GO:0005654:nucleoplasm;	GO:0016878:acid-thiol ligase activity;GO:0005524:ATP binding;GO:0016405:CoA-ligase activity;GO:0090409:malonyl-CoA synthetase activity;GO:0031957:very long-chain fatty acid-CoA ligase activity;	K18660	ko00061 Fatty acid biosynthesis;ko00280 Valine, leucine and isoleucine degradation;ko01100 Metabolic pathways;ko01212 Fatty acid metabolism;;
gene-acsf3-3	2162	185	3.71	187	3.89	403	8.05	589	10.45	298	5.95	251	5.14	277	5.62	325	6.56	330	6.76	NW_018395269.1	210843	305077	+	acsf3	acyl-CoA synthetase family member 3	GO:0006633:fatty acid biosynthetic process;GO:0006631:fatty acid metabolic process;GO:0090410:malonate catabolic process;	GO:0005739:mitochondrion;GO:0005654:nucleoplasm;	GO:0016878:acid-thiol ligase activity;GO:0005524:ATP binding;GO:0016405:CoA-ligase activity;GO:0090409:malonyl-CoA synthetase activity;GO:0031957:very long-chain fatty acid-CoA ligase activity;	K18660	ko00061 Fatty acid biosynthesis;ko00280 Valine, leucine and isoleucine degradation;ko01100 Metabolic pathways;ko01212 Fatty acid metabolism;;
gene-acsl1a	4956	1	0.01	0	0	2	0.02	2	0.02	3	0.03	6	0.05	2	0.02	1	0.01	3	0.03	NC_007112.7	17537322	17587630	-	acsl1a	acyl-CoA synthetase long-chain family member 1a	GO:0001676:long-chain fatty acid metabolic process;GO:0000038:very long-chain fatty acid metabolic process;	GO:0005783:endoplasmic reticulum;GO:0005789:endoplasmic reticulum membrane;GO:0005741:mitochondrial outer membrane;GO:0005778:peroxisomal membrane;	GO:0047676:arachidonate-CoA ligase activity;GO:0005524:ATP binding;GO:0004467:long-chain fatty acid-CoA ligase activity;GO:0050197:phytanate-CoA ligase activity;GO:0070251:pristanate-CoA ligase activity;	K01897	ko00061 Fatty acid biosynthesis;ko00071 Fatty acid degradation;ko01100 Metabolic pathways;ko01212 Fatty acid metabolism;ko03320 PPAR signaling pathway;ko04146 Peroxisome;ko04216 Ferroptosis;ko04714 Thermogenesis;ko04920 Adipocytokine signaling pathway;;
gene-acsl1a-2	3242	0	0	0	0	0	0	0	0	0	0	0	0	0	0	0	0	0	0	NW_018394470.1	361970	410943	-	acsl1a	acyl-CoA synthetase long-chain family member 1a	-	-	-	-	-
gene-acsl1b	2546	42	0.72	106	1.87	136	2.31	44	0.66	183	3.1	108	1.88	87	1.5	90	1.54	107	1.86	NC_007125.7	942165	970853	-	acsl1b	acyl-CoA synthetase long-chain family member 1b	GO:0001676:long-chain fatty acid metabolic process;GO:0000038:very long-chain fatty acid metabolic process;	GO:0005783:endoplasmic reticulum;GO:0005789:endoplasmic reticulum membrane;GO:0005741:mitochondrial outer membrane;GO:0005778:peroxisomal membrane;	GO:0047676:arachidonate-CoA ligase activity;GO:0005524:ATP binding;GO:0004467:long-chain fatty acid-CoA ligase activity;GO:0050197:phytanate-CoA ligase activity;GO:0070251:pristanate-CoA ligase activity;	K01897	ko00061 Fatty acid biosynthesis;ko00071 Fatty acid degradation;ko01100 Metabolic pathways;ko01212 Fatty acid metabolism;ko03320 PPAR signaling pathway;ko04146 Peroxisome;ko04216 Ferroptosis;ko04714 Thermogenesis;ko04920 Adipocytokine signaling pathway;;
gene-acsl2	2177	423	8.44	623	12.86	650	12.89	617	10.87	748	14.83	669	13.6	545	10.97	935	18.73	613	12.47	NC_007119.7	50842184	50888621	-	acsl2	acyl-CoA synthetase long-chain family member 2	GO:0006637:acyl-CoA metabolic process;GO:0001676:long-chain fatty acid metabolic process;GO:0035338:long-chain fatty-acyl-CoA biosynthetic process;GO:0007405:neuroblast proliferation;GO:0000038:very long-chain fatty acid metabolic process;	GO:0005783:endoplasmic reticulum;GO:0005789:endoplasmic reticulum membrane;GO:0016020:membrane;GO:0005741:mitochondrial outer membrane;GO:0005778:peroxisomal membrane;GO:0005886:plasma membrane;	GO:0047676:arachidonate-CoA ligase activity;GO:0005524:ATP binding;GO:0019899:enzyme binding;GO:0004467:long-chain fatty acid-CoA ligase activity;GO:0042803:protein homodimerization activity;	K01897	ko00061 Fatty acid biosynthesis;ko00071 Fatty acid degradation;ko01100 Metabolic pathways;ko01212 Fatty acid metabolism;ko03320 PPAR signaling pathway;ko04146 Peroxisome;ko04216 Ferroptosis;ko04714 Thermogenesis;ko04920 Adipocytokine signaling pathway;;
gene-acsl3a	2929	158	2.34	198	3.04	161	2.37	164	2.15	267	3.93	200	3.02	125	1.87	179	2.66	195	2.95	NC_007126.7	42994975	43078821	+	acsl3a	acyl-CoA synthetase long-chain family member 3a	GO:0006631:fatty acid metabolic process;GO:0044539:long-chain fatty acid import into cell;GO:0001676:long-chain fatty acid metabolic process;GO:0035338:long-chain fatty-acyl-CoA biosynthetic process;GO:0035336:long-chain fatty-acyl-CoA metabolic process;GO:0030182:neuron differentiation;GO:0042998:positive regulation of Golgi to plasma membrane protein transport;GO:2001247:positive regulation of …	GO:0005783:endoplasmic reticulum;GO:0005789:endoplasmic reticulum membrane;GO:0005794:Golgi apparatus;GO:0005811:lipid droplet;GO:0016020:membrane;GO:0005741:mitochondrial outer membrane;GO:0048471:perinuclear region of cytoplasm;GO:0005778:peroxisomal membrane;GO:0005886:plasma membrane;	GO:0047676:arachidonate-CoA ligase activity;GO:0005524:ATP binding;GO:0004467:long-chain fatty acid-CoA ligase activity;GO:0031956:medium-chain fatty acid-CoA ligase activity;GO:0090433:palmitoyl-CoA ligase activity;GO:0019904:protein domain specific binding;GO:0019901:protein kinase binding;	K01897	ko00061 Fatty acid biosynthesis;ko00071 Fatty acid degradation;ko01100 Metabolic pathways;ko01212 Fatty acid metabolism;ko03320 PPAR signaling pathway;ko04146 Peroxisome;ko04216 Ferroptosis;ko04714 Thermogenesis;ko04920 Adipocytokine signaling pathway;;
gene-acsl3b	5037	5666	48.83	6288	56.09	3505	30.04	5438	41.42	3686	31.58	3084	27.1	4384	38.15	3878	33.57	4431	38.97	NC_007113.7	47471931	47515393	+	acsl3b	acyl-CoA synthetase long-chain family member 3b	GO:0006631:fatty acid metabolic process;GO:0044539:long-chain fatty acid import into cell;GO:0001676:long-chain fatty acid metabolic process;GO:0035338:long-chain fatty-acyl-CoA biosynthetic process;GO:0035336:long-chain fatty-acyl-CoA metabolic process;GO:0030182:neuron differentiation;GO:0042998:positive regulation of Golgi to plasma membrane protein transport;GO:2001247:positive regulation of …	GO:0005783:endoplasmic reticulum;GO:0005789:endoplasmic reticulum membrane;GO:0005794:Golgi apparatus;GO:0005811:lipid droplet;GO:0016020:membrane;GO:0005741:mitochondrial outer membrane;GO:0048471:perinuclear region of cytoplasm;GO:0005778:peroxisomal membrane;GO:0005886:plasma membrane;	GO:0047676:arachidonate-CoA ligase activity;GO:0005524:ATP binding;GO:0004467:long-chain fatty acid-CoA ligase activity;GO:0031956:medium-chain fatty acid-CoA ligase activity;GO:0090433:palmitoyl-CoA ligase activity;GO:0019904:protein domain specific binding;GO:0019901:protein kinase binding;	K01897	ko00061 Fatty acid biosynthesis;ko00071 Fatty acid degradation;ko01100 Metabolic pathways;ko01212 Fatty acid metabolism;ko03320 PPAR signaling pathway;ko04146 Peroxisome;ko04216 Ferroptosis;ko04714 Thermogenesis;ko04920 Adipocytokine signaling pathway;;
gene-acsl4a	3852	303	3.41	394	4.6	828	9.28	443	4.41	1029	11.53	786	9.03	831	9.46	758	8.58	876	10.07	NC_007125.7	28438947	28459446	+	acsl4a	acyl-CoA synthetase long-chain family member 4a	GO:0060996:dendritic spine development;GO:0060136:embryonic process involved in female pregnancy;GO:0006631:fatty acid metabolic process;GO:0015908:fatty acid transport;GO:0008610:lipid biosynthetic process;GO:0006629:lipid metabolic process;GO:0001676:long-chain fatty acid metabolic process;GO:0035338:long-chain fatty-acyl-CoA biosynthetic process;GO:0035336:long-chain fatty-acyl-CoA metabolic p…	GO:0005737:cytoplasm;GO:0005783:endoplasmic reticulum;GO:0005789:endoplasmic reticulum membrane;GO:0005811:lipid droplet;GO:0016020:membrane;GO:0044233:mitochondria-associated endoplasmic reticulum membrane;GO:0031966:mitochondrial membrane;GO:0005741:mitochondrial outer membrane;GO:0005739:mitochondrion;GO:0043025:neuronal cell body;GO:0005778:peroxisomal membrane;GO:0005777:peroxisome;GO:000588…	GO:0047676:arachidonate-CoA ligase activity;GO:0005524:ATP binding;GO:0004467:long-chain fatty acid-CoA ligase activity;GO:0031957:very long-chain fatty acid-CoA ligase activity;	K01897	ko00061 Fatty acid biosynthesis;ko00071 Fatty acid degradation;ko01100 Metabolic pathways;ko01212 Fatty acid metabolism;ko03320 PPAR signaling pathway;ko04146 Peroxisome;ko04216 Ferroptosis;ko04714 Thermogenesis;ko04920 Adipocytokine signaling pathway;;
gene-acsl4a-2	1953	0	0	0	0	0	0	0	0	0	0	0	0	0	0	0	0	0	0	NW_018394911.1	504	5636	+	acsl4a	acyl-CoA synthetase long-chain family member 4a	-	-	-	-	-
gene-acsl4b	3740	1301	15.1	1655	19.88	3384	39.06	920	9.44	4860	56.08	3357	39.73	4287	50.24	4147	48.35	4363	51.67	NC_007116.7	23518291	23574225	-	acsl4b	acyl-CoA synthetase long-chain family member 4b	GO:0060996:dendritic spine development;GO:0060136:embryonic process involved in female pregnancy;GO:0006631:fatty acid metabolic process;GO:0015908:fatty acid transport;GO:0008610:lipid biosynthetic process;GO:0006629:lipid metabolic process;GO:0001676:long-chain fatty acid metabolic process;GO:0035338:long-chain fatty-acyl-CoA biosynthetic process;GO:0035336:long-chain fatty-acyl-CoA metabolic p…	GO:0005737:cytoplasm;GO:0005783:endoplasmic reticulum;GO:0005789:endoplasmic reticulum membrane;GO:0005811:lipid droplet;GO:0016020:membrane;GO:0044233:mitochondria-associated endoplasmic reticulum membrane;GO:0031966:mitochondrial membrane;GO:0005741:mitochondrial outer membrane;GO:0005739:mitochondrion;GO:0043025:neuronal cell body;GO:0005778:peroxisomal membrane;GO:0005777:peroxisome;GO:000588…	GO:0047676:arachidonate-CoA ligase activity;GO:0005524:ATP binding;GO:0004467:long-chain fatty acid-CoA ligase activity;GO:0031957:very long-chain fatty acid-CoA ligase activity;	K01897	ko00061 Fatty acid biosynthesis;ko00071 Fatty acid degradation;ko01100 Metabolic pathways;ko01212 Fatty acid metabolism;ko03320 PPAR signaling pathway;ko04146 Peroxisome;ko04216 Ferroptosis;ko04714 Thermogenesis;ko04920 Adipocytokine signaling pathway;;
gene-acsl5	2317	13	0.24	51	0.99	63	1.17	5	0.08	91	1.69	78	1.49	101	1.91	65	1.22	54	1.03	NC_007123.7	31439596	31457293	-	acsl5	acyl-CoA synthetase long-chain family member 5	GO:0032869:cellular response to insulin stimulus;GO:0006631:fatty acid metabolic process;GO:0001676:long-chain fatty acid metabolic process;GO:0035338:long-chain fatty-acyl-CoA biosynthetic process;GO:0010747:positive regulation of long-chain fatty acid import across plasma membrane;GO:0010867:positive regulation of triglyceride biosynthetic process;GO:0070723:response to cholesterol;GO:0009749:r…	GO:0005783:endoplasmic reticulum;GO:0005789:endoplasmic reticulum membrane;GO:0016020:membrane;GO:0005741:mitochondrial outer membrane;GO:0005739:mitochondrion;GO:0005886:plasma membrane;	GO:0047676:arachidonate-CoA ligase activity;GO:0005524:ATP binding;GO:0004467:long-chain fatty acid-CoA ligase activity;	K01897	ko00061 Fatty acid biosynthesis;ko00071 Fatty acid degradation;ko01100 Metabolic pathways;ko01212 Fatty acid metabolism;ko03320 PPAR signaling pathway;ko04146 Peroxisome;ko04216 Ferroptosis;ko04714 Thermogenesis;ko04920 Adipocytokine signaling pathway;;
gene-acsl6	6199	0	0	0	0	0	0	0	0	0	0	0	0	0	0	0	0	1	0.01	NC_007132.7	45577953	45613706	-	acsl6	acyl-CoA synthetase long-chain family member 6	GO:0032869:cellular response to insulin stimulus;GO:0015908:fatty acid transport;GO:0001676:long-chain fatty acid metabolic process;GO:0035338:long-chain fatty-acyl-CoA biosynthetic process;GO:0007405:neuroblast proliferation;GO:0048666:neuron development;GO:0008654:phospholipid biosynthetic process;GO:0010747:positive regulation of long-chain fatty acid import across plasma membrane;GO:0010976:p…	GO:0005783:endoplasmic reticulum;GO:0005789:endoplasmic reticulum membrane;GO:0016020:membrane;GO:0005741:mitochondrial outer membrane;GO:0005634:nucleus;GO:0005778:peroxisomal membrane;	GO:0047676:arachidonate-CoA ligase activity;GO:0005524:ATP binding;GO:0019899:enzyme binding;GO:0004467:long-chain fatty acid-CoA ligase activity;GO:0042803:protein homodimerization activity;	K01897	ko00061 Fatty acid biosynthesis;ko00071 Fatty acid degradation;ko01100 Metabolic pathways;ko01212 Fatty acid metabolism;ko03320 PPAR signaling pathway;ko04146 Peroxisome;ko04216 Ferroptosis;ko04714 Thermogenesis;ko04920 Adipocytokine signaling pathway;;
gene-acsm3	4004	12	0.13	4	0.04	19	0.2	2	0.02	6	0.06	15	0.17	9	0.1	1	0.01	5	0.06	NC_007113.7	44725548	44747301	-	acsm3	acyl-CoA synthetase medium-chain family member 3	GO:0006637:acyl-CoA metabolic process;GO:0006633:fatty acid biosynthetic process;	GO:0005759:mitochondrial matrix;GO:0005739:mitochondrion;	GO:0005524:ATP binding;GO:0047760:butyrate-CoA ligase activity;GO:0015645:fatty acid ligase activity;GO:0004321:fatty-acyl-CoA synthase activity;GO:0046872:metal ion binding;GO:0043759:methylbutanoate-CoA ligase activity;GO:0018729:propionate CoA-transferase activity;GO:0050218:propionate-CoA ligase activity;	K01896	ko00650 Butanoate metabolism;ko01100 Metabolic pathways;;
gene-acss1	3266	1017	13.52	1163	16	1499	19.81	1297	15.24	1933	25.54	1559	21.13	1835	24.63	1816	24.25	1919	26.03	NC_007128.7	25833947	25853915	+	acss1	acyl-CoA synthetase short-chain family member 1	GO:0019413:acetate biosynthetic process;GO:0006085:acetyl-CoA biosynthetic process;GO:0019427:acetyl-CoA biosynthetic process from acetate;GO:0019542:propionate biosynthetic process;	GO:0005759:mitochondrial matrix;GO:0005739:mitochondrion;	GO:0003987:acetate-CoA ligase activity;GO:0016208:AMP binding;GO:0005524:ATP binding;GO:0050218:propionate-CoA ligase activity;	K01895	ko00010 Glycolysis / Gluconeogenesis;ko00620 Pyruvate metabolism;ko00630 Glyoxylate and dicarboxylate metabolism;ko00640 Propanoate metabolism;ko01100 Metabolic pathways;ko01200 Carbon metabolism;;
gene-acss1-2	1605	95	2.57	70	1.96	15	0.4	138	3.3	132	3.55	117	3.23	40	1.09	115	3.12	124	3.42	NW_018394992.1	686	4308	+	acss1	acyl-CoA synthetase short-chain family member 1	-	-	-	-	-
gene-acss2	3858	949	10.68	1618	18.85	1785	19.97	1082	10.76	1821	20.37	2205	25.3	2801	31.82	2619	29.6	2014	23.12	NC_007134.7	9230540	9288449	+	acss2	acyl-CoA synthetase short-chain family member 2%2C transcript variant X1	GO:0006085:acetyl-CoA biosynthetic process;GO:0019427:acetyl-CoA biosynthetic process from acetate;GO:0006069:ethanol oxidation;GO:0008610:lipid biosynthetic process;	GO:0005737:cytoplasm;GO:0005829:cytosol;GO:0005759:mitochondrial matrix;	GO:0003987:acetate-CoA ligase activity;GO:0016208:AMP binding;GO:0005524:ATP binding;GO:0050218:propionate-CoA ligase activity;	K01895	ko00010 Glycolysis / Gluconeogenesis;ko00620 Pyruvate metabolism;ko00630 Glyoxylate and dicarboxylate metabolism;ko00640 Propanoate metabolism;ko01100 Metabolic pathways;ko01200 Carbon metabolism;;
gene-acss2-2	2886	0	0	1	0.02	0	0	0	0	1	0.01	0	0	0	0	1	0.02	0	0	NW_018395127.1	8339	47353	+	acss2	acyl-CoA synthetase short-chain family member 2	-	-	-	-	-
gene-acss2l	1931	11	0.25	14	0.33	22	0.49	5	0.1	14	0.31	12	0.28	5	0.11	21	0.47	22	0.5	NC_007113.7	54586616	54640004	-	acss2l	acyl-CoA synthetase short-chain family member 2 like	GO:0006085:acetyl-CoA biosynthetic process;GO:0019427:acetyl-CoA biosynthetic process from acetate;GO:0006069:ethanol oxidation;GO:0008610:lipid biosynthetic process;	GO:0005737:cytoplasm;GO:0005829:cytosol;GO:0005759:mitochondrial matrix;	GO:0003987:acetate-CoA ligase activity;GO:0016208:AMP binding;GO:0005524:ATP binding;GO:0050218:propionate-CoA ligase activity;	K01895	ko00010 Glycolysis / Gluconeogenesis;ko00620 Pyruvate metabolism;ko00630 Glyoxylate and dicarboxylate metabolism;ko00640 Propanoate metabolism;ko01100 Metabolic pathways;ko01200 Carbon metabolism;;
gene-acss3	3042	42	0.6	86	1.27	101	1.43	44	0.55	197	2.79	137	1.99	115	1.66	176	2.52	181	2.64	NC_007115.7	21867116	21957843	+	acss3	acyl-CoA synthetase short-chain family member 3	GO:0006629:lipid metabolic process;	GO:0005759:mitochondrial matrix;	GO:0003987:acetate-CoA ligase activity;GO:0005524:ATP binding;GO:0047760:butyrate-CoA ligase activity;GO:0050218:propionate-CoA ligase activity;	K01908	ko00640 Propanoate metabolism;ko01100 Metabolic pathways;;
gene-acta1a	1587	1	0.03	1	0.03	1	0.03	0	0	1	0.03	0	0	0	0	0	0	0	0	NC_007112.7	53945959	53953532	+	acta1a	actin%2C alpha 1a%2C skeletal muscle	-	GO:0005737:cytoplasm;GO:0005856:cytoskeleton;	GO:0005524:ATP binding;GO:0016787:hydrolase activity;	K10354	-
gene-acta1b	1505	16	0.46	7	0.21	9	0.26	10	0.25	19	0.54	18	0.53	5	0.15	20	0.58	38	1.12	NC_007124.7	24279058	24284442	+	acta1b	actin%2C alpha 1b%2C skeletal muscle	-	GO:0005737:cytoplasm;GO:0005856:cytoskeleton;	GO:0005524:ATP binding;GO:0016787:hydrolase activity;	K10354	-
gene-acta2	1591	4	0.11	7	0.2	7	0.19	2	0.05	3	0.08	1	0.03	3	0.08	11	0.3	2	0.06	NC_007123.7	17100473	17115730	+	acta2	actin%2C alpha 2%2C smooth muscle%2C aorta	GO:0072144:glomerular mesangial cell development;GO:0090131:mesenchyme migration;GO:0010628:positive regulation of gene expression;GO:0008217:regulation of blood pressure;GO:0009615:response to virus;GO:0048741:skeletal muscle fiber development;GO:0030240:skeletal muscle thin filament assembly;GO:0014829:vascular associated smooth muscle contraction;	GO:0005884:actin filament;GO:0044297:cell body;GO:0005737:cytoplasm;GO:0005869:dynactin complex;GO:0030175:filopodium;GO:0030027:lamellipodium;GO:0031514:motile cilium;GO:0030485:smooth muscle contractile fiber;GO:0001725:stress fiber;GO:0005865:striated muscle thin filament;	GO:0005524:ATP binding;GO:0016787:hydrolase activity;GO:0019901:protein kinase binding;	K12313	ko04270 Vascular smooth muscle contraction;ko04371 Apelin signaling pathway;ko04926 Relaxin signaling pathway;;
gene-actb1	1683	865	22.31	1090	29.1	885	22.7	221	5.04	480	12.31	943	24.8	528	13.75	565	14.64	1461	38.45	NC_007112.7	8649104	8652632	-	actb1	actin%2C beta 1	-	GO:0015629:actin cytoskeleton;GO:0005884:actin filament;GO:0005856:cytoskeleton;GO:0097433:dense body;GO:0005925:focal adhesion;GO:0005634:nucleus;GO:0005886:plasma membrane;	GO:0005524:ATP binding;GO:0016787:hydrolase activity;GO:0098973:structural constituent of postsynaptic actin cytoskeleton;	K05692	ko04015 Rap1 signaling pathway;ko04145 Phagosome;ko04210 Apoptosis;ko04390 Hippo signaling pathway;ko04391 Hippo signaling pathway - fly;ko04510 Focal adhesion;ko04520 Adherens junction;ko04530 Tight junction;ko04611 Platelet activation;ko04613 Neutrophil extracellular trap formation;ko04670 Leukocyte transendothelial migration;ko04714 Thermogenesis;ko04745 Phototransduction - fly;ko04810 Regulat…
gene-actb1-2	1683	1	0.03	2	0.05	423	10.85	447	10.19	1015	26.03	481	12.65	1061	27.63	1137	29.46	629	16.55	NW_018394460.1	70606	74161	-	actb1	actin%2C beta 1	-	-	-	-	-
gene-actb2	1767	5291	129.99	9544	242.7	13590	332	2562	55.63	15532	379.35	10307	258.18	10998	272.8	14619	360.77	12023	301.4	NC_007114.7	40526107	40529782	-	actb2	actin%2C beta 2	-	GO:0005884:actin filament;GO:0005856:cytoskeleton;GO:0097433:dense body;GO:0005925:focal adhesion;GO:0005634:nucleus;GO:0005886:plasma membrane;	GO:0005524:ATP binding;GO:0016787:hydrolase activity;GO:0098973:structural constituent of postsynaptic actin cytoskeleton;	K05692	ko04015 Rap1 signaling pathway;ko04145 Phagosome;ko04210 Apoptosis;ko04390 Hippo signaling pathway;ko04391 Hippo signaling pathway - fly;ko04510 Focal adhesion;ko04520 Adherens junction;ko04530 Tight junction;ko04611 Platelet activation;ko04613 Neutrophil extracellular trap formation;ko04670 Leukocyte transendothelial migration;ko04714 Thermogenesis;ko04745 Phototransduction - fly;ko04810 Regulat…
gene-actc1a	1300	0	0	1	0.03	0	0	1	0.03	0	0	1	0.03	2	0.07	2	0.07	2	0.07	NC_007131.7	29477147	29483509	-	actc1a	actin%2C alpha%2C cardiac muscle 1a	-	GO:0005737:cytoplasm;GO:0005856:cytoskeleton;	GO:0005524:ATP binding;GO:0016787:hydrolase activity;	K12314	ko04260 Cardiac muscle contraction;ko04261 Adrenergic signaling in cardiomyocytes;ko05410 Hypertrophic cardiomyopathy;ko05414 Dilated cardiomyopathy;;
gene-actc1b	1260	1	0.03	1	0.04	8	0.27	2	0.06	4	0.14	2	0.07	4	0.14	3	0.1	6	0.21	NC_007128.7	117110	124665	-	actc1b	actin%2C alpha%2C cardiac muscle 1b	-	GO:0005737:cytoplasm;GO:0005856:cytoskeleton;	GO:0005524:ATP binding;GO:0016787:hydrolase activity;	K12314	ko04260 Cardiac muscle contraction;ko04261 Adrenergic signaling in cardiomyocytes;ko05410 Hypertrophic cardiomyopathy;ko05414 Dilated cardiomyopathy;;
gene-actl6a	1995	0	0	1	0.02	0	0	0	0	0	0	2	0.04	2	0.04	1	0.02	1	0.02	NC_007117.7	29386734	29395707	+	actl6a	actin-like 6A	GO:0001825:blastocyst formation;GO:0006338:chromatin remodeling;GO:0006310:DNA recombination;GO:0006281:DNA repair;GO:0016573:histone acetylation;GO:0043968:histone H2A acetylation;GO:0043967:histone H4 acetylation;GO:0045596:negative regulation of cell differentiation;GO:0007399:nervous system development;GO:0003407:neural retina development;GO:0045597:positive regulation of cell differentiation…	GO:0035060:brahma complex;GO:0000785:chromatin;GO:0140288:GBAF complex;GO:0031011:Ino80 complex;GO:0000776:kinetochore;GO:0071564:npBAF complex;GO:0035267:NuA4 histone acetyltransferase complex;GO:0016363:nuclear matrix;GO:0005654:nucleoplasm;GO:0000786:nucleosome;GO:0005634:nucleus;GO:0005886:plasma membrane;GO:0016586:RSC-type complex;GO:0016514:SWI/SNF complex;	GO:0003682:chromatin binding;	K11340	ko04714 Thermogenesis;ko05225 Hepatocellular carcinoma;;
gene-actl6a-2	1827	81	1.92	71	1.75	63	1.49	65	1.37	106	2.5	107	2.59	82	1.97	84	2	110	2.67	NW_018394647.1	106894	115777	+	actl6a	actin-like 6A	-	-	-	-	-
gene-actl6b	1677	0	0	0	0	1	0.03	0	0	0	0	0	0	0	0	0	0	0	0	NC_007134.7	44472414	44494591	-	actl6b	actin-like 6B%2C transcript variant X1	GO:0001825:blastocyst formation;GO:0006338:chromatin remodeling;GO:0006310:DNA recombination;GO:0006281:DNA repair;GO:0016573:histone acetylation;GO:0043968:histone H2A acetylation;GO:0043967:histone H4 acetylation;GO:0045596:negative regulation of cell differentiation;GO:0007399:nervous system development;GO:0003407:neural retina development;GO:0045597:positive regulation of cell differentiation…	GO:0035060:brahma complex;GO:0000785:chromatin;GO:0140288:GBAF complex;GO:0031011:Ino80 complex;GO:0000776:kinetochore;GO:0071564:npBAF complex;GO:0035267:NuA4 histone acetyltransferase complex;GO:0016363:nuclear matrix;GO:0005654:nucleoplasm;GO:0000786:nucleosome;GO:0005634:nucleus;GO:0005886:plasma membrane;GO:0016586:RSC-type complex;GO:0016514:SWI/SNF complex;GO:0071565:nBAF complex;	GO:0003682:chromatin binding;	K11652	ko04714 Thermogenesis;ko05225 Hepatocellular carcinoma;;
gene-actn1	3851	265	2.99	252	2.94	210	2.35	318	3.17	256	2.87	359	4.13	312	3.55	272	3.08	428	4.92	NC_007124.7	36321088	36391531	-	actn1	actinin%2C alpha 1%2C transcript variant X4	GO:0030036:actin cytoskeleton organization;GO:0051017:actin filament bundle assembly;GO:0051639:actin filament network formation;GO:0007015:actin filament organization;GO:0048041:focal adhesion assembly;GO:0055001:muscle cell development;GO:0030220:platelet formation;GO:0036344:platelet morphogenesis;GO:0045214:sarcomere organization;GO:0048741:skeletal muscle fiber development;	GO:0005884:actin filament;GO:0005903:brush border;GO:0030054:cell junction;GO:0042995:cell projection;GO:0005911:cell-cell junction;GO:0005737:cytoplasm;GO:0005856:cytoskeleton;GO:0005829:cytosol;GO:0043197:dendritic spine;GO:0005916:fascia adherens;GO:0005925:focal adhesion;GO:0098978:glutamatergic synapse;GO:0005634:nucleus;GO:0005886:plasma membrane;GO:0001726:ruffle;GO:0030017:sarcomere;GO:00…	GO:0051015:actin filament binding;GO:0005509:calcium ion binding;GO:0005519:cytoskeletal regulatory protein binding;GO:0003725:double-stranded RNA binding;GO:0005178:integrin binding;GO:0030374:nuclear receptor coactivator activity;GO:0019904:protein domain specific binding;GO:0042803:protein homodimerization activity;GO:0099186:structural constituent of postsynapse;GO:0044325:transmembrane trans…	K05699	ko04510 Focal adhesion;ko04520 Adherens junction;ko04530 Tight junction;ko04670 Leukocyte transendothelial migration;ko04810 Regulation of actin cytoskeleton;ko05131 Shigellosis;ko05146 Amoebiasis;ko05203 Viral carcinogenesis;ko05322 Systemic lupus erythematosus;;
gene-actn2a	1317	0	0	1	0.03	0	0	0	0	0	0	0	0	0	0	0	0	0	0	NW_003335161.1	413	4207	+	actn2a	actinin%2C alpha 2a	GO:0030036:actin cytoskeleton organization;GO:0051695:actin filament uncapping;GO:0055013:cardiac muscle cell development;GO:0048041:focal adhesion assembly;GO:0030035:microspike assembly;GO:0055001:muscle cell development;GO:0006936:muscle contraction;GO:1901017:negative regulation of potassium ion transmembrane transporter activity;GO:0043267:negative regulation of potassium ion transport;GO:20…	GO:0030054:cell junction;GO:0042995:cell projection;GO:0030864:cortical actin cytoskeleton;GO:0030175:filopodium;GO:0005925:focal adhesion;GO:0098978:glutamatergic synapse;GO:0005886:plasma membrane;GO:0098871:postsynaptic actin cytoskeleton;GO:0098839:postsynaptic density membrane;GO:0099092:postsynaptic density, intracellular component;GO:0030017:sarcomere;GO:0005865:striated muscle thin filame…	GO:0051015:actin filament binding;GO:0005509:calcium ion binding;GO:0008092:cytoskeletal protein binding;GO:0051373:FATZ binding;GO:0042802:identical protein binding;GO:0030274:LIM domain binding;GO:0030374:nuclear receptor coactivator activity;GO:0005546:phosphatidylinositol-4,5-bisphosphate binding;GO:0019904:protein domain specific binding;GO:0030674:protein-macromolecule adaptor activity;GO:0…	-	-
gene-actn2b	2956	17	0.25	20	0.3	12	0.18	17	0.22	15	0.22	12	0.18	15	0.22	28	0.41	10	0.15	NC_007128.7	20122019	20143916	-	actn2b	actinin%2C alpha 2b	GO:0030035:microspike assembly;	GO:0030175:filopodium;GO:0030018:Z disc;	GO:0003779:actin binding;GO:0005509:calcium ion binding;	K05699	ko04510 Focal adhesion;ko04520 Adherens junction;ko04530 Tight junction;ko04670 Leukocyte transendothelial migration;ko04810 Regulation of actin cytoskeleton;ko05131 Shigellosis;ko05146 Amoebiasis;ko05203 Viral carcinogenesis;ko05322 Systemic lupus erythematosus;;
gene-actn2b-2	2956	16	0.23	16	0.24	6	0.09	53	0.69	48	0.7	28	0.42	48	0.71	6	0.09	46	0.69	NW_018394981.1	98616	119218	-	actn2b	actinin%2C alpha 2b	-	-	-	-	-
gene-actn3a	3194	0	0	0	0	0	0	0	0	0	0	0	0	0	0	0	0	0	0	NC_007132.7	27382953	27404973	+	actn3a	actinin alpha 3a	GO:0060349:bone morphogenesis;GO:0048041:focal adhesion assembly;GO:0070885:negative regulation of calcineurin-NFAT signaling cascade;GO:0120163:negative regulation of cold-induced thermogenesis;GO:0045820:negative regulation of glycolytic process;GO:0090324:negative regulation of oxidative phosphorylation;GO:1901078:negative regulation of relaxation of muscle;GO:1900159:positive regulation of bo…	GO:0005903:brush border;GO:0005925:focal adhesion;GO:0030018:Z disc;	GO:0051015:actin filament binding;GO:0005509:calcium ion binding;GO:0042802:identical protein binding;GO:0044325:transmembrane transporter binding;	K05699	ko04510 Focal adhesion;ko04520 Adherens junction;ko04530 Tight junction;ko04670 Leukocyte transendothelial migration;ko04810 Regulation of actin cytoskeleton;ko05131 Shigellosis;ko05146 Amoebiasis;ko05203 Viral carcinogenesis;ko05322 Systemic lupus erythematosus;;
gene-actn3a-2	3194	0	0	0	0	0	0	0	0	0	0	0	0	0	0	0	0	0	0	NW_018395093.1	34887	56907	+	actn3a	actinin alpha 3a	-	-	-	-	-
gene-actn3b	5099	7	0.06	12	0.11	18	0.15	2	0.02	39	0.33	2	0.02	23	0.2	1	0.01	1	0.01	NC_007118.7	6969733	7131865	+	actn3b	actinin alpha 3b	GO:0060349:bone morphogenesis;GO:0048041:focal adhesion assembly;GO:0070885:negative regulation of calcineurin-NFAT signaling cascade;GO:0120163:negative regulation of cold-induced thermogenesis;GO:0045820:negative regulation of glycolytic process;GO:0090324:negative regulation of oxidative phosphorylation;GO:1901078:negative regulation of relaxation of muscle;GO:1900159:positive regulation of bo…	GO:0005903:brush border;GO:0005925:focal adhesion;GO:0030018:Z disc;	GO:0051015:actin filament binding;GO:0005509:calcium ion binding;GO:0042802:identical protein binding;GO:0044325:transmembrane transporter binding;	K05699	ko04510 Focal adhesion;ko04520 Adherens junction;ko04530 Tight junction;ko04670 Leukocyte transendothelial migration;ko04810 Regulation of actin cytoskeleton;ko05131 Shigellosis;ko05146 Amoebiasis;ko05203 Viral carcinogenesis;ko05322 Systemic lupus erythematosus;;
gene-actn4	5157	3591	30.23	4885	42.56	6031	50.48	2575	19.16	6593	55.17	5148	44.19	6756	57.42	7564	63.96	6952	59.71	NC_007126.7	43398289	43511719	+	actn4	actinin%2C alpha 4	GO:0035357:peroxisome proliferator activated receptor signaling pathway;GO:0015031:protein transport;GO:0048384:retinoic acid receptor signaling pathway;	GO:0070161:anchoring junction;GO:0005737:cytoplasm;GO:0005856:cytoskeleton;GO:0005634:nucleus;GO:0048471:perinuclear region of cytoplasm;GO:1990904:ribonucleoprotein complex;	GO:0003779:actin binding;GO:0005509:calcium ion binding;GO:0030374:nuclear receptor coactivator activity;	K05699	ko04510 Focal adhesion;ko04520 Adherens junction;ko04530 Tight junction;ko04670 Leukocyte transendothelial migration;ko04810 Regulation of actin cytoskeleton;ko05131 Shigellosis;ko05146 Amoebiasis;ko05203 Viral carcinogenesis;ko05322 Systemic lupus erythematosus;;
gene-actr1	2513	793	13.7	726	12.98	714	12.26	802	12.25	1817	31.2	1827	32.18	1815	31.66	1168	20.27	1231	21.7	NC_007121.7	42521970	42540839	+	actr1	ARP1 actin related protein 1%2C centractin	-	GO:0005813:centrosome;GO:0005737:cytoplasm;GO:0015630:microtubule cytoskeleton;	GO:0005524:ATP binding;	K16575	ko05014 Amyotrophic lateral sclerosis;ko05016 Huntington disease;ko05022 Pathways of neurodegeneration - multiple diseases;ko05132 Salmonella infection;;
gene-actr10	2457	104	1.84	163	2.98	244	4.29	58	0.91	411	7.22	185	3.33	229	4.09	294	5.22	176	3.17	NC_007131.7	54274431	54286860	+	actr10	ARP10 actin related protein 10 homolog	GO:0007018:microtubule-based movement;GO:0098958:retrograde axonal transport of mitochondrion;	GO:1904115:axon cytoplasm;GO:0005869:dynactin complex;	-	K16576	ko05014 Amyotrophic lateral sclerosis;ko05016 Huntington disease;ko05022 Pathways of neurodegeneration - multiple diseases;ko05132 Salmonella infection;;
gene-actr2a	4847	193	1.73	371	3.44	521	4.64	44	0.35	1077	9.59	519	4.74	488	4.41	612	5.51	641	5.86	NC_007112.7	51407471	51428111	+	actr2a	ARP2 actin related protein 2a homolog	GO:0034314:Arp2/3 complex-mediated actin nucleation;GO:1905168:positive regulation of double-strand break repair via homologous recombination;GO:0045944:positive regulation of transcription by RNA polymerase II;	GO:0005885:Arp2/3 protein complex;GO:0042995:cell projection;GO:0005737:cytoplasm;GO:0005634:nucleus;GO:0035861:site of double-strand break;	GO:0003779:actin binding;GO:0005524:ATP binding;	K17260	ko04144 Endocytosis;ko04530 Tight junction;ko04666 Fc gamma R-mediated phagocytosis;ko04810 Regulation of actin cytoskeleton;ko05100 Bacterial invasion of epithelial cells;ko05130 Pathogenic Escherichia coli infection;ko05131 Shigellosis;ko05132 Salmonella infection;ko05135 Yersinia infection;;
gene-actr2b	1644	219	5.78	211	5.77	269	7.06	278	6.49	373	9.79	352	9.48	270	7.2	284	7.53	312	8.41	NC_007124.7	5946372	5978458	-	actr2b	ARP2 actin related protein 2b homolog%2C transcript variant X3	GO:0034314:Arp2/3 complex-mediated actin nucleation;GO:1905168:positive regulation of double-strand break repair via homologous recombination;GO:0045944:positive regulation of transcription by RNA polymerase II;GO:0060319:primitive erythrocyte differentiation;	GO:0005885:Arp2/3 protein complex;GO:0042995:cell projection;GO:0005737:cytoplasm;GO:0005634:nucleus;GO:0035861:site of double-strand break;	GO:0003779:actin binding;GO:0005524:ATP binding;	K17260	ko04144 Endocytosis;ko04530 Tight junction;ko04666 Fc gamma R-mediated phagocytosis;ko04810 Regulation of actin cytoskeleton;ko05100 Bacterial invasion of epithelial cells;ko05130 Pathogenic Escherichia coli infection;ko05131 Shigellosis;ko05132 Salmonella infection;ko05135 Yersinia infection;;
gene-actr3	646	906	60.88	929	64.62	824	55.06	921	54.7	876	58.52	904	61.94	946	64.18	925	62.44	711	48.75	NC_007120.7	56414738	56419668	-	actr3	ARP3 actin related protein 3 homolog	-	GO:0005885:Arp2/3 protein complex;GO:0042995:cell projection;GO:0005737:cytoplasm;GO:0005634:nucleus;GO:0035861:site of double-strand break;	GO:0003779:actin binding;GO:0005524:ATP binding;	K18584	ko04144 Endocytosis;ko04530 Tight junction;ko04666 Fc gamma R-mediated phagocytosis;ko04810 Regulation of actin cytoskeleton;ko05100 Bacterial invasion of epithelial cells;ko05130 Pathogenic Escherichia coli infection;ko05131 Shigellosis;ko05132 Salmonella infection;ko05135 Yersinia infection;;
gene-actr3b	2834	44	0.67	41	0.65	39	0.59	38	0.51	74	1.13	115	1.8	53	0.82	37	0.57	38	0.59	NC_007135.7	7293946	7322188	-	actr3b	ARP3 actin related protein 3 homolog B	-	GO:0042995:cell projection;GO:0005737:cytoplasm;GO:0005856:cytoskeleton;GO:0070062:extracellular exosome;	GO:0003779:actin binding;GO:0005524:ATP binding;	K18584	ko04144 Endocytosis;ko04530 Tight junction;ko04666 Fc gamma R-mediated phagocytosis;ko04810 Regulation of actin cytoskeleton;ko05100 Bacterial invasion of epithelial cells;ko05130 Pathogenic Escherichia coli infection;ko05131 Shigellosis;ko05132 Salmonella infection;ko05135 Yersinia infection;;
gene-actr5	1932	106	2.38	116	2.7	245	5.47	81	1.61	357	7.97	207	4.74	231	5.24	195	4.4	229	5.25	NC_007120.7	331487	340294	+	actr5	ARP5 actin related protein 5 homolog	GO:0006310:DNA recombination;GO:0006281:DNA repair;GO:0006355:regulation of DNA-templated transcription;	GO:0005737:cytoplasm;GO:0031011:Ino80 complex;	-	K11672	-
gene-actr6	1698	835	21.35	764	20.22	1138	28.93	803	18.15	1409	35.81	664	17.31	1132	29.22	933	23.96	956	24.94	NC_007136.7	19585318	19594063	-	actr6	ARP6 actin related protein 6 homolog	GO:0016479:negative regulation of transcription by RNA polymerase I;GO:0007000:nucleolus organization;GO:0045943:positive regulation of transcription by RNA polymerase I;	GO:0005737:cytoplasm;GO:0005856:cytoskeleton;GO:0005730:nucleolus;GO:0005634:nucleus;GO:0000812:Swr1 complex;	GO:0031491:nucleosome binding;	K11662	-
gene-actr8	2201	597	11.78	472	9.64	509	9.98	627	10.93	592	11.61	341	6.86	232	4.62	31	0.61	214	4.31	NC_007119.7	53517998	53535223	-	actr8	ARP8 actin related protein 8 homolog	GO:0007049:cell cycle;GO:0051301:cell division;GO:0006310:DNA recombination;GO:0006302:double-strand break repair;GO:0006355:regulation of DNA-templated transcription;	GO:0031011:Ino80 complex;	GO:0005524:ATP binding;	K11673	-
gene-acvr1ba	3832	8344	94.53	9336	109.48	11108	125.13	10652	106.66	9540	107.44	9517	109.93	8463	96.8	9403	107	9263	107.08	NC_007134.7	27800519	27822921	-	acvr1ba	activin A receptor%2C type IBa	GO:0032924:activin receptor signaling pathway;GO:0007568:obsolete aging;GO:0001525:angiogenesis;GO:0060978:angiogenesis involved in coronary vascular morphogenesis;GO:0031100:animal organ regeneration;GO:0009952:anterior/posterior pattern specification;GO:0006915:apoptotic process;GO:0048844:artery morphogenesis;GO:0001824:blastocyst development;GO:0060317:cardiac epithelial to mesenchymal transi…	GO:0048179:activin receptor complex;GO:0016324:apical plasma membrane;GO:0016323:basolateral plasma membrane;GO:0005923:bicellular tight junction;GO:0005901:caveola;GO:0009986:cell surface;GO:0005768:endosome;GO:0045121:membrane raft;GO:0005634:nucleus;GO:0005886:plasma membrane;GO:0032991:protein-containing complex;GO:0043235:receptor complex;GO:0070021:transforming growth factor beta ligand-rec…	GO:0048185:activin binding;GO:0016361:activin receptor activity, type I;GO:0005524:ATP binding;GO:0070411:I-SMAD binding;GO:0046872:metal ion binding;GO:0004672:protein kinase activity;GO:0004674:protein serine/threonine kinase activity;GO:0044877:protein-containing complex binding;GO:0005102:signaling receptor binding;GO:0046332:SMAD binding;GO:0050431:transforming growth factor beta binding;GO:…	K13567	ko04060 Cytokine-cytokine receptor interaction;ko04350 TGF-beta signaling pathway;ko04550 Signaling pathways regulating pluripotency of stem cells;;
gene-acvr1bb	2015	447	9.63	1192	26.58	1434	30.72	425	8.09	1891	40.5	814	17.88	1269	27.6	2060	44.58	1304	28.67	NC_007117.7	2174324	2198636	+	acvr1bb	activin A receptor%2C type IBb	GO:0032924:activin receptor signaling pathway;GO:0001525:angiogenesis;GO:0060978:angiogenesis involved in coronary vascular morphogenesis;GO:0009952:anterior/posterior pattern specification;GO:0006915:apoptotic process;GO:0048844:artery morphogenesis;GO:0001824:blastocyst development;GO:0060317:cardiac epithelial to mesenchymal transition;GO:0048870:cell motility;GO:0071363:cellular response to g…	GO:0048179:activin receptor complex;GO:0016324:apical plasma membrane;GO:0016323:basolateral plasma membrane;GO:0005923:bicellular tight junction;GO:0005901:caveola;GO:0009986:cell surface;GO:0005768:endosome;GO:0016020:membrane;GO:0045121:membrane raft;GO:0005634:nucleus;GO:0005886:plasma membrane;GO:0032991:protein-containing complex;GO:0043235:receptor complex;GO:0070021:transforming growth fa…	GO:0048185:activin binding;GO:0016361:activin receptor activity, type I;GO:0005524:ATP binding;GO:0019838:growth factor binding;GO:0070411:I-SMAD binding;GO:0046872:metal ion binding;GO:0004672:protein kinase activity;GO:0004674:protein serine/threonine kinase activity;GO:0044877:protein-containing complex binding;GO:0005102:signaling receptor binding;GO:0046332:SMAD binding;GO:0050431:transformi…	K13567	ko04060 Cytokine-cytokine receptor interaction;ko04350 TGF-beta signaling pathway;ko04550 Signaling pathways regulating pluripotency of stem cells;;
gene-acvr1c	2235	64	1.24	86	1.73	87	1.68	55	0.94	145	2.8	115	2.28	16	0.31	58	1.13	15	0.3	NC_007120.7	5271827	5318889	-	acvr1c	activin A receptor type 1C	GO:0032924:activin receptor signaling pathway;GO:0030262:apoptotic nuclear changes;GO:0030154:cell differentiation;GO:0071363:cellular response to growth factor stimulus;GO:0030073:insulin secretion;GO:0019915:lipid storage;GO:1901383:negative regulation of chorionic trophoblast cell proliferation;GO:0046676:negative regulation of insulin secretion;GO:1901164:negative regulation of trophoblast ce…	GO:0048179:activin receptor complex;GO:0009986:cell surface;GO:0005737:cytoplasm;GO:0005886:plasma membrane;GO:0043235:receptor complex;	GO:0048185:activin binding;GO:0016361:activin receptor activity, type I;GO:0005524:ATP binding;GO:0070700:BMP receptor binding;GO:0019838:growth factor binding;GO:0046872:metal ion binding;GO:0038100:nodal binding;GO:0004674:protein serine/threonine kinase activity;GO:0046332:SMAD binding;	K13568	ko04060 Cytokine-cytokine receptor interaction;ko04350 TGF-beta signaling pathway;ko04550 Signaling pathways regulating pluripotency of stem cells;;
gene-acvr1l	3500	3311	41.07	4366	56.05	5407	66.69	3126	34.27	6959	85.81	6368	80.53	7202	90.19	5945	74.07	6125	77.52	NC_007113.7	41524235	41543760	+	acvr1l	activin A receptor%2C type I like	GO:0032924:activin receptor signaling pathway;GO:0002526:acute inflammatory response;GO:0003289:atrial septum primum morphogenesis;GO:0003181:atrioventricular valve morphogenesis;GO:0030509:BMP signaling pathway;GO:0061312:obsolete BMP signaling pathway involved in heart development;GO:0001569:branching involved in blood vessel morphogenesis;GO:0060317:cardiac epithelial to mesenchymal transition…	GO:0048179:activin receptor complex;GO:0045177:apical part of cell;GO:0070724:BMP receptor complex;GO:0016020:membrane;GO:0005886:plasma membrane;GO:0043235:receptor complex;	GO:0048185:activin binding;GO:0016361:activin receptor activity, type I;GO:0005524:ATP binding;GO:0019838:growth factor binding;GO:0046872:metal ion binding;GO:0042803:protein homodimerization activity;GO:0004672:protein kinase activity;GO:0004674:protein serine/threonine kinase activity;GO:0046332:SMAD binding;GO:0050431:transforming growth factor beta binding;GO:0005025:transforming growth fact…	K04675	ko04060 Cytokine-cytokine receptor interaction;ko04350 TGF-beta signaling pathway;ko04550 Signaling pathways regulating pluripotency of stem cells;ko05418 Fluid shear stress and atherosclerosis;;
gene-acvr2aa	6486	217	1.45	267	1.85	788	5.24	76	0.45	1545	10.28	743	5.07	869	5.87	988	6.64	848	5.79	NC_007120.7	25380790	25444359	-	acvr2aa	activin A receptor%2C type IIAa	GO:0032924:activin receptor signaling pathway;GO:0009798:axis specification;GO:0008283:cell population proliferation;GO:0071363:cellular response to growth factor stimulus;GO:0048333:mesodermal cell differentiation;GO:0006468:protein phosphorylation;	GO:0048179:activin receptor complex;GO:0005737:cytoplasm;GO:0016020:membrane;GO:0005886:plasma membrane;GO:0043235:receptor complex;	GO:0048185:activin binding;GO:0017002:activin receptor activity;GO:0005524:ATP binding;GO:0046872:metal ion binding;GO:0004674:protein serine/threonine kinase activity;	K04670	ko04060 Cytokine-cytokine receptor interaction;ko04350 TGF-beta signaling pathway;ko04550 Signaling pathways regulating pluripotency of stem cells;ko05418 Fluid shear stress and atherosclerosis;;
gene-acvr2ab	7249	984	5.89	1450	8.99	1847	11	669	3.54	2718	16.18	1715	10.47	1653	9.99	1393	8.38	1494	9.13	NC_007117.7	1724698	1746109	+	acvr2ab	activin A receptor%2C type IIAb%2C transcript variant X2	GO:0032924:activin receptor signaling pathway;GO:0009798:axis specification;GO:0008283:cell population proliferation;GO:0071363:cellular response to growth factor stimulus;GO:0048333:mesodermal cell differentiation;GO:0006468:protein phosphorylation;	GO:0048179:activin receptor complex;GO:0005737:cytoplasm;GO:0016020:membrane;GO:0005886:plasma membrane;GO:0043235:receptor complex;	GO:0048185:activin binding;GO:0017002:activin receptor activity;GO:0005524:ATP binding;GO:0046872:metal ion binding;GO:0004674:protein serine/threonine kinase activity;	K04670	ko04060 Cytokine-cytokine receptor interaction;ko04350 TGF-beta signaling pathway;ko04550 Signaling pathways regulating pluripotency of stem cells;ko05418 Fluid shear stress and atherosclerosis;;
gene-acvr2b	4334	1256	12.58	1668	17.29	2463	24.53	942	8.34	3328	33.14	2021	20.64	2443	24.71	2813	28.3	2281	23.31	NC_007135.7	41164800	41220538	-	acvr2b	activin A receptor%2C type IIB	GO:0032924:activin receptor signaling pathway;GO:0009798:axis specification;GO:0008283:cell population proliferation;GO:0061550:cranial ganglion development;GO:0048333:mesodermal cell differentiation;GO:1901389:negative regulation of transforming growth factor beta activation;GO:0043525:positive regulation of neuron apoptotic process;GO:0006468:protein phosphorylation;	GO:0045178:basal part of cell;GO:0016020:membrane;	GO:0048185:activin binding;GO:0005524:ATP binding;GO:0046872:metal ion binding;GO:0004675:transmembrane receptor protein serine/threonine kinase activity;	K13596	ko04060 Cytokine-cytokine receptor interaction;ko04350 TGF-beta signaling pathway;ko04550 Signaling pathways regulating pluripotency of stem cells;ko05418 Fluid shear stress and atherosclerosis;;
gene-acvrl1	2879	1	0.02	0	0	0	0	0	0	0	0	2	0.03	0	0	0	0	0	0	NC_007134.7	27835639	27857113	-	acvrl1	activin A receptor type II-like 1	GO:0032924:activin receptor signaling pathway;GO:0002526:acute inflammatory response;GO:0003289:atrial septum primum morphogenesis;GO:0003181:atrioventricular valve morphogenesis;GO:0030509:BMP signaling pathway;GO:0061312:obsolete BMP signaling pathway involved in heart development;GO:0001569:branching involved in blood vessel morphogenesis;GO:0060923:cardiac muscle cell fate commitment;GO:00717…	GO:0048179:activin receptor complex;GO:0045177:apical part of cell;GO:0070724:BMP receptor complex;GO:0005886:plasma membrane;GO:0043235:receptor complex;	GO:0048185:activin binding;GO:0016361:activin receptor activity, type I;GO:0005524:ATP binding;GO:0045296:cadherin binding;GO:0046872:metal ion binding;GO:0017046:peptide hormone binding;GO:0042803:protein homodimerization activity;GO:0004672:protein kinase activity;GO:0004674:protein serine/threonine kinase activity;GO:1990782:protein tyrosine kinase binding;GO:0046332:SMAD binding;GO:0050431:tr…	-	-
gene-acy1	2630	43	0.71	54	0.92	31	0.51	27	0.39	71	1.17	24	0.4	31	0.52	18	0.3	79	1.33	NC_007133.7	36755276	36774243	-	acy1	aminoacylase 1%2C transcript variant 1	GO:0006520:amino acid metabolic process;GO:0030163:protein catabolic process;	GO:0005737:cytoplasm;GO:0070062:extracellular exosome;	GO:0004046:aminoacylase activity;GO:0042802:identical protein binding;GO:0046872:metal ion binding;	K14677	ko00220 Arginine biosynthesis;ko01100 Metabolic pathways;ko01210 2-Oxocarboxylic acid metabolism;ko01230 Biosynthesis of amino acids;;
gene-acy3.1	1497	1184	34.34	806	24.19	1002	28.89	834	21.38	339	9.77	396	11.71	568	16.63	654	19.05	203	6.01	NC_007112.7	52499412	52505279	-	acy3.1	aspartoacylase (aminocyclase) 3%2C tandem duplicate 1%2C transcript variant X1	-	GO:0016324:apical plasma membrane;GO:0005829:cytosol;	GO:0004046:aminoacylase activity;GO:0016811:hydrolase activity, acting on carbon-nitrogen (but not peptide) bonds, in linear amides;GO:0016788:hydrolase activity, acting on ester bonds;GO:0046872:metal ion binding;	K18458	-
gene-acy3.2	1581	50	1.37	44	1.25	57	1.56	71	1.72	20	0.55	19	0.53	19	0.53	24	0.66	10	0.28	NC_007112.7	52490361	52498009	-	acy3.2	aspartoacylase (aminocyclase) 3%2C tandem duplicate 2%2C transcript variant X2	-	GO:0016324:apical plasma membrane;GO:0005829:cytosol;	GO:0004046:aminoacylase activity;GO:0016811:hydrolase activity, acting on carbon-nitrogen (but not peptide) bonds, in linear amides;GO:0016788:hydrolase activity, acting on ester bonds;GO:0046872:metal ion binding;	K18458	-
gene-acyp1	603	0	0	0	0	1	0.07	3	0.19	3	0.21	5	0.37	10	0.73	0	0	13	0.95	NC_007128.7	50245364	50247978	-	acyp1	acylphosphatase 1%2C erythrocyte (common) type	-	-	GO:0003998:acylphosphatase activity;	K01512	ko00620 Pyruvate metabolism;ko01100 Metabolic pathways;;
gene-acyp2	690	0	0	2	0.13	4	0.25	3	0.17	0	0	2	0.13	5	0.32	5	0.32	2	0.13	NC_007122.7	43102119	43104599	-	acyp2	acylphosphatase 2%2C muscle type	-	-	GO:0003998:acylphosphatase activity;	K01512	ko00620 Pyruvate metabolism;ko01100 Metabolic pathways;;
gene-ada	2321	0	0	0	0	0	0	0	0	0	0	0	0	0	0	0	0	3	0.06	NC_007134.7	25946448	25976656	-	ada	adenosine deaminase	GO:0006154:adenosine catabolic process;GO:0043103:hypoxanthine salvage;GO:0046103:inosine biosynthetic process;GO:0060169:negative regulation of adenosine receptor signaling pathway;GO:0009117:nucleotide metabolic process;GO:0009168:purine ribonucleoside monophosphate biosynthetic process;GO:0042110:T cell activation;	GO:0070161:anchoring junction;GO:0060205:cytoplasmic vesicle lumen;GO:0005829:cytosol;GO:0009897:external side of plasma membrane;GO:0005764:lysosome;	GO:0046936:2'-deoxyadenosine deaminase activity;GO:0004000:adenosine deaminase activity;GO:0008270:zinc ion binding;	K01488	ko00230 Purine metabolism;ko01100 Metabolic pathways;ko01232 Nucleotide metabolism;ko05340 Primary immunodeficiency;;
gene-adad1	2459	70	1.24	110	2.01	309	5.42	27	0.42	340	5.97	158	2.84	162	2.89	201	3.56	209	3.76	NC_007125.7	1240419	1265308	+	adad1	adenosine deaminase domain containing 1 (testis-specific)	-	-	-	-	-
gene-adad2	2234	382	7.42	421	8.47	359	6.94	519	8.91	370	7.15	356	7.05	298	5.85	251	4.9	239	4.74	NC_007118.7	24862474	24875504	-	adad2	adenosine deaminase domain containing 2	-	-	-	-	-
gene-adal	1469	0	0	0	0	0	0	1	0.03	1	0.03	0	0	0	0	0	0	0	0	NC_007136.7	20567804	20574811	-	adal	adenosine deaminase-like	GO:0006154:adenosine catabolic process;GO:0046103:inosine biosynthetic process;GO:0009117:nucleotide metabolic process;	-	GO:0004000:adenosine deaminase activity;GO:0046872:metal ion binding;GO:0062154:N6-methyl-AMP deaminase activity;	-	-
gene-adal-2	1486	0	0	0	0	0	0	0	0	0	0	0	0	0	0	0	0	0	0	NW_018395198.1	54369	72803	-	adal	adenosine deaminase-like	-	-	-	-	-
gene-adam10a	4487	10550	102.07	11294	113.1	10724	103.17	14019	119.88	9322	89.66	9531	94.02	8733	85.31	10045	97.62	8804	86.91	NC_007118.7	30409070	30492045	-	adam10a	ADAM metallopeptidase domain 10a	GO:0034332:adherens junction organization;GO:0042987:amyloid precursor protein catabolic process;GO:0090102:cochlea development;GO:0051089:constitutive protein ectodomain proteolysis;GO:0038004:epidermal growth factor receptor ligand maturation;GO:0001701:in utero embryonic development;GO:0006509:membrane protein ectodomain proteolysis;GO:0042117:monocyte activation;GO:0007162:negative regulation…	GO:0005912:adherens junction;GO:0030424:axon;GO:0009986:cell surface;GO:0030136:clathrin-coated vesicle;GO:0005737:cytoplasm;GO:0030425:dendrite;GO:0098978:glutamatergic synapse;GO:0005794:Golgi apparatus;GO:0000139:Golgi membrane;GO:0005798:Golgi-associated vesicle;GO:0005634:nucleus;GO:0097038:perinuclear endoplasmic reticulum;GO:0005886:plasma membrane;GO:0046930:pore complex;GO:0014069:postsy…	GO:0004175:endopeptidase activity;GO:0046872:metal ion binding;GO:0070573:metallodipeptidase activity;GO:0004222:metalloendopeptidase activity;GO:1902945:metalloendopeptidase activity involved in amyloid precursor protein catabolic process;GO:0008237:metallopeptidase activity;GO:0042803:protein homodimerization activity;GO:0019901:protein kinase binding;GO:0017124:SH3 domain binding;	K06704	ko04361 Axon regeneration;ko05010 Alzheimer disease;ko05120 Epithelial cell signaling in Helicobacter pylori infection;;
gene-adam10b	2143	76	1.54	75	1.57	67	1.35	54	0.97	80	1.61	55	1.14	51	1.04	115	2.34	81	1.67	NC_007136.7	150468	160758	+	adam10b	ADAM metallopeptidase domain 10b	GO:0034332:adherens junction organization;GO:0090102:cochlea development;GO:0051089:constitutive protein ectodomain proteolysis;GO:0038004:epidermal growth factor receptor ligand maturation;GO:0001701:in utero embryonic development;GO:0006509:membrane protein ectodomain proteolysis;GO:0042117:monocyte activation;GO:0007162:negative regulation of cell adhesion;GO:0010629:negative regulation of gen…	GO:0005912:adherens junction;GO:0030424:axon;GO:0009986:cell surface;GO:0030136:clathrin-coated vesicle;GO:0030425:dendrite;GO:0098978:glutamatergic synapse;GO:0000139:Golgi membrane;GO:0005798:Golgi-associated vesicle;GO:0005634:nucleus;GO:0097038:perinuclear endoplasmic reticulum;GO:0005886:plasma membrane;GO:0046930:pore complex;GO:0014069:postsynaptic density;GO:0097060:synaptic membrane;GO:0…	GO:0004175:endopeptidase activity;GO:0046872:metal ion binding;GO:0070573:metallodipeptidase activity;GO:0004222:metalloendopeptidase activity;GO:1902945:metalloendopeptidase activity involved in amyloid precursor protein catabolic process;GO:0042803:protein homodimerization activity;GO:0019901:protein kinase binding;GO:0017124:SH3 domain binding;	K06704	ko04361 Axon regeneration;ko05010 Alzheimer disease;ko05120 Epithelial cell signaling in Helicobacter pylori infection;;
gene-adam11	3215	2	0.03	5	0.07	6	0.08	8	0.1	9	0.12	9	0.12	3	0.04	9	0.12	15	0.21	NC_007123.7	13812109	13887124	-	adam11	ADAM metallopeptidase domain 11%2C transcript variant X1	GO:0061367:behavioral response to acetic acid induced pain;GO:0061368:behavioral response to formalin induced pain;GO:0045184:establishment of protein localization;GO:0033555:multicellular organismal response to stress;GO:0006508:proteolysis;	GO:0030424:axon;GO:0043204:perikaryon;GO:0042734:presynaptic membrane;	GO:0004222:metalloendopeptidase activity;	K16067	-
gene-adam12	2699	41	0.66	54	0.9	30	0.48	57	0.81	49	0.78	29	0.48	41	0.67	23	0.37	27	0.44	NC_007123.7	44910612	45119528	+	adam12	ADAM metallopeptidase domain 12%2C transcript variant X2	GO:0007155:cell adhesion;GO:0045766:positive regulation of angiogenesis;GO:0006508:proteolysis;	GO:0005654:nucleoplasm;GO:0005886:plasma membrane;	GO:0046872:metal ion binding;GO:0004222:metalloendopeptidase activity;GO:0017124:SH3 domain binding;	K06835	-
gene-adam12-2	4485	18	0.17	44	0.44	62	0.6	18	0.15	140	1.35	62	0.61	60	0.59	98	0.95	78	0.77	NC_007128.7	32158929	32333944	+	adam12	ADAM metallopeptidase domain 12%2C transcript variant X2	GO:0007155:cell adhesion;GO:0045766:positive regulation of angiogenesis;GO:0006508:proteolysis;	GO:0005654:nucleoplasm;GO:0005886:plasma membrane;	GO:0046872:metal ion binding;GO:0004222:metalloendopeptidase activity;GO:0017124:SH3 domain binding;	K06835	-
gene-adam15	4742	38	0.35	59	0.56	63	0.57	64	0.52	64	0.58	34	0.32	85	0.79	60	0.55	53	0.5	NC_007127.7	28665844	28710021	-	adam15	ADAM metallopeptidase domain 15%2C transcript variant X2	-	-	-	K06835	-
gene-adam17a	5610	632	4.89	937	7.51	1574	12.11	367	2.51	2268	17.45	1651	13.03	1861	14.54	2055	15.97	1873	14.79	NC_007128.7	35247497	35278923	-	adam17a	ADAM metallopeptidase domain 17a	GO:0042987:amyloid precursor protein catabolic process;GO:0030183:B cell differentiation;GO:0007155:cell adhesion;GO:0033627:cell adhesion mediated by integrin;GO:0048870:cell motility;GO:0071403:cellular response to high density lipoprotein particle stimulus;GO:0050830:defense response to Gram-positive bacterium;GO:0007173:epidermal growth factor receptor signaling pathway;GO:0002467:germinal ce…	GO:0015629:actin cytoskeleton;GO:0016324:apical plasma membrane;GO:0009986:cell surface;GO:0005737:cytoplasm;GO:0005829:cytosol;GO:0005788:endoplasmic reticulum lumen;GO:0000139:Golgi membrane;GO:0016020:membrane;GO:0045121:membrane raft;GO:0005886:plasma membrane;	GO:0004175:endopeptidase activity;GO:0005178:integrin binding;GO:0005138:interleukin-6 receptor binding;GO:0046872:metal ion binding;GO:0004222:metalloendopeptidase activity;GO:1902945:metalloendopeptidase activity involved in amyloid precursor protein catabolic process;GO:0008237:metallopeptidase activity;GO:0005112:Notch binding;GO:0030165:PDZ domain binding;GO:0008233:peptidase activity;GO:001…	K06059	ko04330 Notch signaling pathway;ko05010 Alzheimer disease;ko05120 Epithelial cell signaling in Helicobacter pylori infection;ko05171 Coronavirus disease - COVID-19;;
gene-adam17b	4347	81	0.81	171	1.77	239	2.37	32	0.28	315	3.13	369	3.76	188	1.9	462	4.63	409	4.17	NC_007131.7	29587738	29614570	+	adam17b	ADAM metallopeptidase domain 17b	GO:0042987:amyloid precursor protein catabolic process;GO:0030183:B cell differentiation;GO:0007155:cell adhesion;GO:0033627:cell adhesion mediated by integrin;GO:0048870:cell motility;GO:0071403:cellular response to high density lipoprotein particle stimulus;GO:0050830:defense response to Gram-positive bacterium;GO:0007173:epidermal growth factor receptor signaling pathway;GO:0002467:germinal ce…	GO:0015629:actin cytoskeleton;GO:0016324:apical plasma membrane;GO:0009986:cell surface;GO:0005737:cytoplasm;GO:0005829:cytosol;GO:0005788:endoplasmic reticulum lumen;GO:0000139:Golgi membrane;GO:0016020:membrane;GO:0045121:membrane raft;GO:0005886:plasma membrane;	GO:0004175:endopeptidase activity;GO:0005178:integrin binding;GO:0005138:interleukin-6 receptor binding;GO:0046872:metal ion binding;GO:0004222:metalloendopeptidase activity;GO:1902945:metalloendopeptidase activity involved in amyloid precursor protein catabolic process;GO:0008237:metallopeptidase activity;GO:0005112:Notch binding;GO:0030165:PDZ domain binding;GO:0008233:peptidase activity;GO:001…	K06059	ko04330 Notch signaling pathway;ko05010 Alzheimer disease;ko05120 Epithelial cell signaling in Helicobacter pylori infection;ko05171 Coronavirus disease - COVID-19;;
gene-adam19a	3574	24	0.29	21	0.26	18	0.22	51	0.55	31	0.37	16	0.2	27	0.33	10	0.12	18	0.22	NC_007118.7	61302895	61531799	+	adam19a	ADAM metallopeptidase domain 19a%2C transcript variant X2	GO:0006508:proteolysis;	GO:0016020:membrane;	GO:0004222:metalloendopeptidase activity;GO:0008270:zinc ion binding;	-	-
gene-adam19b	4152	0	0	0	0	0	0	1	0.01	3	0.03	1	0.01	4	0.04	6	0.06	1	0.01	NC_007125.7	6546441	6614057	+	adam19b	ADAM metallopeptidase domain 19b	GO:0042987:amyloid precursor protein catabolic process;GO:0006509:membrane protein ectodomain proteolysis;GO:0001890:placenta development;GO:2000049:positive regulation of cell-cell adhesion mediated by cadherin;GO:0010628:positive regulation of gene expression;GO:0016485:protein processing;	GO:0062023:collagen-containing extracellular matrix;GO:0005634:nucleus;GO:0005886:plasma membrane;	GO:0046872:metal ion binding;GO:0004222:metalloendopeptidase activity;GO:1902945:metalloendopeptidase activity involved in amyloid precursor protein catabolic process;GO:0017124:SH3 domain binding;	K08608	-
gene-adam22	5451	27	0.22	31	0.26	26	0.21	4	0.03	35	0.28	17	0.14	24	0.19	22	0.18	35	0.28	NC_007127.7	43152727	43286022	+	adam22	ADAM metallopeptidase domain 22%2C transcript variant X4	GO:0007155:cell adhesion;GO:0007417:central nervous system development;GO:0007162:negative regulation of cell adhesion;GO:0006508:proteolysis;	GO:0030424:axon;GO:0016020:membrane;GO:0005886:plasma membrane;GO:0098839:postsynaptic density membrane;	GO:0005178:integrin binding;GO:0004222:metalloendopeptidase activity;	K16068	-
gene-adam23a	4100	0	0	0	0	0	0	0	0	1	0.01	0	0	0	0	0	0	0	0	NC_007117.7	13135817	13187226	-	adam23a	ADAM metallopeptidase domain 23a%2C transcript variant X2	GO:0007155:cell adhesion;GO:1990830:cellular response to leukemia inhibitory factor;GO:0006508:proteolysis;	GO:0005576:extracellular region;GO:0098978:glutamatergic synapse;GO:0042734:presynaptic membrane;	GO:0004222:metalloendopeptidase activity;	K06837	-
gene-adam28	1468	0	0	0	0	0	0	0	0	0	0	0	0	0	0	0	0	0	0	NC_007116.7	27898308	27907262	+	adam28	ADAM metallopeptidase domain 28	-	-	-	-	-
gene-adam28-2	1468	0	0	0	0	0	0	0	0	0	0	0	0	0	0	0	0	0	0	NW_018394577.1	366399	375353	+	adam28	ADAM metallopeptidase domain 28	-	-	-	-	-
gene-adam28-3	1470	0	0	0	0	0	0	0	0	0	0	0	0	0	0	0	0	0	0	NW_018395236.1	135597	144599	+	adam28	ADAM metallopeptidase domain 28	-	-	-	-	-
gene-adam8a	3251	3573	47.71	3536	48.87	5033	66.83	7937	93.68	3329	44.19	4316	58.76	3022	40.74	3671	49.24	2088	28.45	NC_007124.7	24671481	24679636	+	adam8a	ADAM metallopeptidase domain 8a	-	-	-	K06540	-
gene-adam8b	2801	1777	27.54	1957	31.39	1850	28.51	2153	29.49	1598	24.62	1894	29.93	1282	20.06	1559	24.27	1528	24.16	NC_007123.7	9097708	9132826	-	adam8b	ADAM metallopeptidase domain 8b%2C transcript variant X1	-	-	-	K06540	-
gene-adam9	1180	197	7.25	362	13.79	331	12.11	246	8	493	18.03	341	12.79	387	14.37	504	18.63	422	15.84	NC_007119.7	45850137	45939691	-	adam9	ADAM metallopeptidase domain 9	-	-	-	-	-
gene-adamts1	4537	91	0.87	60	0.59	48	0.46	108	0.91	52	0.49	27	0.26	6	0.06	6	0.06	13	0.13	NC_007112.7	672189	681503	-	adamts1	ADAM metallopeptidase with thrombospondin type 1 motif%2C 1%2C transcript variant X1	GO:0030198:extracellular matrix organization;GO:0060347:heart trabecula formation;GO:0001822:kidney development;GO:0016525:negative regulation of angiogenesis;GO:0001542:ovulation from ovarian follicle;GO:1900087:positive regulation of G1/S transition of mitotic cell cycle;GO:0010976:positive regulation of neuron projection development;GO:1904754:positive regulation of vascular associated smooth …	GO:0005604:basement membrane;GO:0062023:collagen-containing extracellular matrix;GO:0031410:cytoplasmic vesicle;GO:0031012:extracellular matrix;GO:0005576:extracellular region;	GO:0008201:heparin binding;GO:0004222:metalloendopeptidase activity;GO:0008270:zinc ion binding;	K08617	-
gene-adamts10	8698	18	0.09	11	0.06	17	0.08	2	0.01	15	0.07	16	0.08	18	0.09	43	0.22	54	0.28	NC_007119.7	20294790	20390999	-	adamts10	ADAM metallopeptidase with thrombospondin type 1 motif%2C 10	GO:0030198:extracellular matrix organization;GO:0006508:proteolysis;	GO:0062023:collagen-containing extracellular matrix;GO:0031012:extracellular matrix;GO:0005576:extracellular region;GO:0001527:microfibril;	GO:0046872:metal ion binding;GO:0004222:metalloendopeptidase activity;	K08625	-
gene-adamts12	4946	43	0.38	90	0.82	152	1.33	48	0.37	313	2.73	120	1.07	95	0.84	192	1.69	166	1.49	NC_007116.7	8836185	8910822	-	adamts12	ADAM metallopeptidase with thrombospondin type 1 motif%2C 12	GO:0016477:cell migration;GO:0007160:cell-matrix adhesion;GO:0071773:cellular response to BMP stimulus;GO:0071347:cellular response to interleukin-1;GO:0071356:cellular response to tumor necrosis factor;GO:0002062:chondrocyte differentiation;GO:0030199:collagen fibril organization;GO:0030198:extracellular matrix organization;GO:2001113:negative regulation of cellular response to hepatocyte growth…	GO:0031012:extracellular matrix;GO:0005576:extracellular region;	GO:0046872:metal ion binding;GO:0004222:metalloendopeptidase activity;	K08626	-
gene-adamts13	4890	0	0	0	0	1	0.01	0	0	0	0	0	0	0	0	0	0	0	0	NC_007119.7	45226784	45279239	-	adamts13	ADAM metallopeptidase with thrombospondin type 1 motif%2C 13	-	-	-	K08627	-
gene-adamts13-2	4898	0	0	0	0	0	0	0	0	0	0	0	0	0	0	0	0	0	0	NW_018394741.1	105005	164194	-	adamts13	ADAM metallopeptidase with thrombospondin type 1 motif%2C 13	-	-	-	K08627	-
gene-adamts15a	2877	0	0	1	0.02	7	0.11	0	0	0	0	0	0	0	0	2	0.03	2	0.03	NC_007116.7	30179010	30209068	+	adamts15a	ADAM metallopeptidase with thrombospondin type 1 motif%2C 15a	GO:0022617:extracellular matrix disassembly;GO:0030198:extracellular matrix organization;GO:0007520:myoblast fusion;GO:0006508:proteolysis;	GO:0009986:cell surface;GO:0062023:collagen-containing extracellular matrix;GO:0031012:extracellular matrix;GO:0005615:extracellular space;	GO:0004175:endopeptidase activity;GO:0050840:extracellular matrix binding;GO:0008201:heparin binding;GO:0004222:metalloendopeptidase activity;GO:0008270:zinc ion binding;	K08629	-
gene-adamts15a-2	2877	0	0	0	0	0	0	0	0	0	0	0	0	0	0	0	0	0	0	NW_018394582.1	38411	74177	+	adamts15a	ADAM metallopeptidase with thrombospondin type 1 motif%2C 15a	-	-	-	-	-
gene-adamts17	10387	357	1.49	345	1.49	682	2.83	940	3.47	611	2.54	1654	7.05	643	2.71	975	4.09	979	4.17	NC_007118.7	9971565	10264203	+	adamts17	ADAM metallopeptidase with thrombospondin type 1 motif 17	GO:0030198:extracellular matrix organization;GO:0006508:proteolysis;	GO:0031012:extracellular matrix;GO:0005576:extracellular region;	GO:0046872:metal ion binding;GO:0004222:metalloendopeptidase activity;	K08631	-
gene-adamts18	5029	1	0.01	1	0.01	12	0.1	6	0.05	23	0.2	9	0.08	9	0.08	13	0.11	9	0.08	NC_007118.7	42460222	42545572	+	adamts18	ADAM metallopeptidase with thrombospondin type 1 motif%2C 18%2C transcript variant X2	GO:0030198:extracellular matrix organization;GO:0001654:eye development;GO:0090331:negative regulation of platelet aggregation;GO:0006508:proteolysis;	GO:0031012:extracellular matrix;GO:0005576:extracellular region;	GO:0046872:metal ion binding;GO:0004222:metalloendopeptidase activity;	K08632	-
gene-adamts2	7929	6	0.03	7	0.04	10	0.05	5	0.02	12	0.07	5	0.03	8	0.04	7	0.04	11	0.06	NC_007132.7	32509215	32684839	-	adamts2	ADAM metallopeptidase with thrombospondin type 1 motif%2C 2%2C transcript variant X1	GO:0032964:collagen biosynthetic process;GO:0030574:collagen catabolic process;GO:0030199:collagen fibril organization;GO:0030198:extracellular matrix organization;GO:0030324:lung development;GO:0016485:protein processing;GO:0043588:skin development;GO:0007283:spermatogenesis;GO:0097435:supramolecular fiber organization;	GO:0062023:collagen-containing extracellular matrix;GO:0031012:extracellular matrix;GO:0005576:extracellular region;	GO:0004222:metalloendopeptidase activity;GO:0008270:zinc ion binding;	K08618	-
gene-adamts2-2	815	0	0	0	0	2	0.11	0	0	0	0	0	0	0	0	0	0	0	0	NW_018395094.1	17994	22633	-	adamts2	ADAM metallopeptidase with thrombospondin type 1 motif%2C 2%2C transcript variant X2	-	-	-	K08618	-
gene-adamts3	6233	0	0	4	0.03	7	0.05	1	0.01	11	0.08	12	0.09	3	0.02	4	0.03	6	0.04	NC_007116.7	45322721	45534435	+	adamts3	ADAM metallopeptidase with thrombospondin type 1 motif%2C 3	GO:0032964:collagen biosynthetic process;GO:0030574:collagen catabolic process;GO:0030199:collagen fibril organization;GO:0030198:extracellular matrix organization;GO:0001701:in utero embryonic development;GO:1900748:positive regulation of vascular endothelial growth factor signaling pathway;GO:0016485:protein processing;GO:0097435:supramolecular fiber organization;GO:0010573:vascular endothelial…	GO:0070062:extracellular exosome;GO:0031012:extracellular matrix;GO:0005576:extracellular region;GO:0005615:extracellular space;	GO:0004175:endopeptidase activity;GO:0008201:heparin binding;GO:0004222:metalloendopeptidase activity;GO:0008270:zinc ion binding;	K08619	-
gene-adamts3-2	1341	0	0	0	0	1	0.03	0	0	3	0.1	2	0.07	0	0	1	0.03	1	0.03	NW_018394608.1	10850	53730	+	adamts3	ADAM metallopeptidase with thrombospondin type 1 motif%2C 3	-	-	-	-	-
gene-adamts3-3	1341	0	0	0	0	0	0	0	0	0	0	0	0	0	0	0	0	0	0	NW_018395244.1	10850	59314	+	adamts3	ADAM metallopeptidase with thrombospondin type 1 motif%2C 3	-	-	-	-	-
gene-adamts5	2814	0	0	2	0.03	2	0.03	5	0.07	7	0.11	1	0.02	2	0.03	3	0.05	0	0	NC_007112.7	691738	714626	-	adamts5	ADAM metallopeptidase with thrombospondin type 1 motif 5	GO:0003180:aortic valve morphogenesis;GO:0042742:defense response to bacterium;GO:0003203:endocardial cushion morphogenesis;GO:0022617:extracellular matrix disassembly;GO:0030198:extracellular matrix organization;GO:0007520:myoblast fusion;GO:0120163:negative regulation of cold-induced thermogenesis;GO:0006508:proteolysis;GO:0003184:pulmonary valve morphogenesis;GO:0044691:tooth eruption;	GO:0062023:collagen-containing extracellular matrix;GO:0005788:endoplasmic reticulum lumen;GO:0031012:extracellular matrix;GO:0005576:extracellular region;GO:0005615:extracellular space;	GO:0004175:endopeptidase activity;GO:0050840:extracellular matrix binding;GO:0008201:heparin binding;GO:0042802:identical protein binding;GO:0005178:integrin binding;GO:0004222:metalloendopeptidase activity;GO:0008237:metallopeptidase activity;GO:0008233:peptidase activity;GO:0008270:zinc ion binding;	K08620	-
gene-adamts6	7075	0	0	0	0	2	0.01	2	0.01	1	0.01	0	0	0	0	0	0	0	0	NC_007121.7	11592336	11765573	-	adamts6	ADAM metallopeptidase with thrombospondin type 1 motif%2C 6%2C transcript variant X7	GO:0035904:aorta development;GO:0003279:cardiac septum development;GO:0060976:coronary vasculature development;GO:0030198:extracellular matrix organization;GO:0001822:kidney development;GO:0006508:proteolysis;	GO:0031012:extracellular matrix;GO:0005576:extracellular region;	GO:0046872:metal ion binding;GO:0004222:metalloendopeptidase activity;GO:0008237:metallopeptidase activity;	K08621	-
gene-adamts7	6330	5	0.03	9	0.06	0	0	0	0	0	0	0	0	0	0	0	0	0	0	NC_007118.7	57145922	57333243	-	adamts7	ADAM metallopeptidase with thrombospondin type 1 motif 7	GO:0071773:cellular response to BMP stimulus;GO:0071347:cellular response to interleukin-1;GO:0071356:cellular response to tumor necrosis factor;GO:0002062:chondrocyte differentiation;GO:0030199:collagen fibril organization;GO:0030198:extracellular matrix organization;GO:0032331:negative regulation of chondrocyte differentiation;GO:0043931:ossification involved in bone maturation;GO:0006029:prote…	GO:0009986:cell surface;GO:0005788:endoplasmic reticulum lumen;GO:0031012:extracellular matrix;GO:0005576:extracellular region;	GO:0046872:metal ion binding;GO:0004222:metalloendopeptidase activity;GO:0008237:metallopeptidase activity;	K08622	-
gene-adamts8a	5487	0	0	0	0	0	0	0	0	0	0	0	0	0	0	0	0	0	0	NC_007116.7	30153578	30177548	-	adamts8a	ADAM metallopeptidase with thrombospondin type 1 motif%2C 8a	GO:0030198:extracellular matrix organization;GO:0008285:negative regulation of cell population proliferation;GO:0006508:proteolysis;	GO:0062023:collagen-containing extracellular matrix;GO:0031012:extracellular matrix;GO:0005576:extracellular region;	GO:0008201:heparin binding;GO:0005178:integrin binding;GO:0009673:low-affinity phosphate transmembrane transporter activity;GO:0004222:metalloendopeptidase activity;GO:0008237:metallopeptidase activity;GO:0008270:zinc ion binding;	K08623	-
gene-adamts8a-2	5487	0	0	0	0	0	0	0	0	0	0	0	0	0	0	0	0	0	0	NW_018394582.1	12979	36949	-	adamts8a	ADAM metallopeptidase with thrombospondin type 1 motif%2C 8a	GO:0030198:extracellular matrix organization;GO:0008285:negative regulation of cell population proliferation;GO:0006508:proteolysis;	GO:0062023:collagen-containing extracellular matrix;GO:0031012:extracellular matrix;GO:0005576:extracellular region;	GO:0008201:heparin binding;GO:0005178:integrin binding;GO:0009673:low-affinity phosphate transmembrane transporter activity;GO:0004222:metalloendopeptidase activity;GO:0008237:metallopeptidase activity;GO:0008270:zinc ion binding;	K08623	-
gene-adamts9	4388	14	0.14	35	0.36	32	0.31	0	0	0	0	20	0.2	1	0.01	45	0.45	2	0.02	NC_007122.7	19159090	19227802	+	adamts9	ADAM metallopeptidase with thrombospondin type 1 motif%2C 9	GO:0035909:aorta morphogenesis;GO:0090673:endothelial cell-matrix adhesion;GO:0030198:extracellular matrix organization;GO:0003179:heart valve morphogenesis;GO:0030318:melanocyte differentiation;GO:0010596:negative regulation of endothelial cell migration;GO:1903671:negative regulation of sprouting angiogenesis;GO:0045636:positive regulation of melanocyte differentiation;GO:0015031:protein transp…	GO:0009986:cell surface;GO:0005783:endoplasmic reticulum;GO:0031012:extracellular matrix;GO:0005615:extracellular space;GO:0043231:intracellular membrane-bounded organelle;	GO:0004222:metalloendopeptidase activity;GO:0008237:metallopeptidase activity;GO:0008270:zinc ion binding;	K08624	-
gene-adamtsl2	3636	0	0	0	0	1	0.01	3	0.03	0	0	0	0	0	0	0	0	0	0	NC_007116.7	65884383	65932410	-	adamtsl2	ADAMTS-like 2	GO:0030198:extracellular matrix organization;GO:0060481:lobar bronchus epithelium development;GO:0030512:negative regulation of transforming growth factor beta receptor signaling pathway;	GO:0031012:extracellular matrix;GO:0005576:extracellular region;	GO:0050436:microfibril binding;	-	-
gene-adamtsl3	5985	41	0.3	81	0.61	78	0.56	32	0.21	84	0.61	37	0.27	60	0.44	27	0.2	21	0.16	NC_007118.7	12390155	12789314	-	adamtsl3	ADAMTS-like 3	GO:0030198:extracellular matrix organization;	GO:0031012:extracellular matrix;GO:0005576:extracellular region;GO:0043231:intracellular membrane-bounded organelle;	-	-	-
gene-adamtsl4	4159	1	0.01	0	0	0	0	1	0.01	1	0.01	5	0.05	0	0	0	0	2	0.02	NC_007127.7	1255166	1322302	+	adamtsl4	ADAMTS-like 4%2C transcript variant X1	GO:0048251:elastic fiber assembly;GO:0160054:microfibril assembly;	GO:0031012:extracellular matrix;GO:0005576:extracellular region;GO:0001527:microfibril;	GO:0016787:hydrolase activity;	-	-
gene-adamtsl5	2894	0	0	0	0	0	0	0	0	0	0	0	0	0	0	0	0	0	0	NC_007118.7	50477122	50517182	-	adamtsl5	ADAMTS like 5%2C transcript variant X2	-	-	-	-	-
gene-adamtsl7	2224	0	0	0	0	0	0	0	0	0	0	1	0.02	0	0	0	0	0	0	NC_007112.7	21576737	21599571	-	adamtsl7	ADAMTS-like 7	GO:0048251:elastic fiber assembly;GO:0160054:microfibril assembly;	GO:0031012:extracellular matrix;GO:0005576:extracellular region;GO:0001527:microfibril;	GO:0016787:hydrolase activity;	-	-
gene-adamtsl7-2	2260	0	0	0	0	0	0	0	0	0	0	0	0	0	0	0	0	0	0	NW_018394478.1	169216	192681	-	adamtsl7	ADAMTS-like 7	GO:0048251:elastic fiber assembly;GO:0160054:microfibril assembly;	GO:0031012:extracellular matrix;GO:0005576:extracellular region;GO:0001527:microfibril;	GO:0016787:hydrolase activity;	-	-
gene-adap2	3372	45	0.58	25	0.33	35	0.45	1	0.01	9	0.12	67	0.88	52	0.68	22	0.28	9	0.12	NC_007114.7	26267377	26282989	+	adap2	ArfGAP with dual PH domains 2%2C transcript variant X2	GO:0007507:heart development;GO:0048017:obsolete inositol lipid-mediated signaling;GO:0043547:positive regulation of GTPase activity;GO:0043087:regulation of GTPase activity;	GO:0005737:cytoplasm;GO:0043231:intracellular membrane-bounded organelle;GO:0016020:membrane;GO:0005740:mitochondrial envelope;GO:0005886:plasma membrane;	GO:0005545:1-phosphatidylinositol binding;GO:0005096:GTPase activator activity;GO:0043533:inositol 1,3,4,5 tetrakisphosphate binding;GO:0046872:metal ion binding;GO:0005547:phosphatidylinositol-3,4,5-trisphosphate binding;GO:0043325:phosphatidylinositol-3,4-bisphosphate binding;GO:0005546:phosphatidylinositol-4,5-bisphosphate binding;	-	-
gene-adar	7551	5913	33.99	7310	43.5	7412	42.37	10283	52.25	8623	49.28	8341	48.89	8116	47.11	8563	49.45	8295	48.66	NC_007127.7	23531583	23559539	+	adar	adenosine deaminase%2C RNA-specific%2C transcript variant X1	GO:0006382:adenosine to inosine editing;GO:0016553:base conversion or substitution editing;GO:0098586:cellular response to virus;GO:0051607:defense response to virus;GO:0060216:definitive hemopoiesis;GO:0030218:erythrocyte differentiation;GO:0002244:hematopoietic progenitor cell differentiation;GO:0061484:hematopoietic stem cell homeostasis;GO:0097284:hepatocyte apoptotic process;GO:0045087:innat…	GO:0005737:cytoplasm;GO:0016020:membrane;GO:0005730:nucleolus;GO:0005654:nucleoplasm;GO:0005634:nucleus;GO:0044530:supraspliceosomal complex;	GO:0003677:DNA binding;GO:0003726:double-stranded RNA adenosine deaminase activity;GO:0003725:double-stranded RNA binding;GO:0046872:metal ion binding;GO:0003723:RNA binding;GO:0008251:tRNA-specific adenosine deaminase activity;	K12968	ko04623 Cytosolic DNA-sensing pathway;ko05162 Measles;ko05164 Influenza A;ko05171 Coronavirus disease - COVID-19;;
gene-adarb1a	6033	241	1.73	356	2.65	411	2.94	133	0.85	534	3.82	341	2.5	351	2.55	438	3.17	409	3	NC_007133.7	12641575	12693865	-	adarb1a	adenosine deaminase%2C RNA-specific%2C B1a	GO:0006382:adenosine to inosine editing;GO:0016553:base conversion or substitution editing;GO:0007420:brain development;GO:0021610:facial nerve morphogenesis;GO:0021618:hypoglossal nerve morphogenesis;GO:0060384:innervation;GO:0061744:motor behavior;GO:0097049:motor neuron apoptotic process;GO:0016556:mRNA modification;GO:0006397:mRNA processing;GO:0035264:multicellular organism growth;GO:0060415…	GO:0005737:cytoplasm;GO:0005730:nucleolus;GO:0005654:nucleoplasm;GO:0005634:nucleus;GO:0045202:synapse;	GO:0003726:double-stranded RNA adenosine deaminase activity;GO:0003725:double-stranded RNA binding;GO:0042802:identical protein binding;GO:0046872:metal ion binding;GO:0003723:RNA binding;GO:0008251:tRNA-specific adenosine deaminase activity;	K13194	-
gene-adarb1b	3782	2851	32.73	3129	37.18	3140	35.84	3272	33.2	3298	37.63	3537	41.4	3367	39.02	3215	37.07	3317	38.85	NC_007120.7	45227057	45541795	+	adarb1b	adenosine deaminase%2C RNA-specific%2C B1b%2C transcript variant X1	GO:0006382:adenosine to inosine editing;GO:0016553:base conversion or substitution editing;GO:0021610:facial nerve morphogenesis;GO:0021618:hypoglossal nerve morphogenesis;GO:0060384:innervation;GO:0061744:motor behavior;GO:0097049:motor neuron apoptotic process;GO:0016556:mRNA modification;GO:0006397:mRNA processing;GO:0035264:multicellular organism growth;GO:0060415:muscle tissue morphogenesis;…	GO:0005737:cytoplasm;GO:0005829:cytosol;GO:0005730:nucleolus;GO:0005654:nucleoplasm;GO:0005634:nucleus;GO:0045202:synapse;	GO:0003726:double-stranded RNA adenosine deaminase activity;GO:0003725:double-stranded RNA binding;GO:0042802:identical protein binding;GO:0046872:metal ion binding;GO:0003723:RNA binding;GO:0008251:tRNA-specific adenosine deaminase activity;	K13194	-
gene-adarb2	4250	1	0.01	6	0.06	4	0.04	0	0	5	0.05	7	0.07	2	0.02	2	0.02	10	0.1	NC_007135.7	3537426	3845730	-	adarb2	adenosine deaminase%2C RNA-specific%2C B2 (non-functional)%2C transcript variant X1	GO:0006382:adenosine to inosine editing;GO:0006397:mRNA processing;GO:0006396:RNA processing;	GO:0005737:cytoplasm;GO:0005730:nucleolus;	GO:0004000:adenosine deaminase activity;GO:0003726:double-stranded RNA adenosine deaminase activity;GO:0003725:double-stranded RNA binding;GO:0046872:metal ion binding;GO:0003723:RNA binding;GO:0003727:single-stranded RNA binding;GO:0008251:tRNA-specific adenosine deaminase activity;	K13194	-
gene-adat1	1956	76	1.69	40	0.92	103	2.27	81	1.59	103	2.27	55	1.24	86	1.93	99	2.21	67	1.52	NC_007136.7	34811017	34834984	+	adat1	adenosine deaminase%2C tRNA-specific 1	-	-	-	K15440	-
gene-adat2	2622	646	10.7	787	13.49	1005	16.55	204	2.99	1651	27.17	877	14.8	1247	20.85	1057	17.58	870	14.7	NC_007131.7	37733753	37760501	-	adat2	adenosine deaminase%2C tRNA-specific 2%2C TAD2 homolog (S. cerevisiae)%2C transcript variant X1	GO:0002100:tRNA wobble adenosine to inosine editing;	-	GO:0052717:tRNA-specific adenosine-34 deaminase activity;GO:0008270:zinc ion binding;	K15441	-
gene-adat3	1476	834	24.53	622	18.94	815	23.84	1048	27.24	921	26.93	584	17.51	756	22.45	653	19.29	768	23.05	NC_007120.7	41035925	41040492	-	adat3	adenosine deaminase%2C tRNA-specific 3%2C transcript variant 1	GO:0008033:tRNA processing;	GO:0005737:cytoplasm;GO:0005634:nucleus;	GO:0003824:catalytic activity;GO:0046872:metal ion binding;	K15442	-
gene-adck1	2307	382	7.19	479	9.33	928	17.36	347	5.77	556	10.4	467	8.96	814	15.46	462	8.73	484	9.29	NC_007128.7	17492195	17759122	-	adck1	aarF domain containing kinase 1	GO:0055088:lipid homeostasis;GO:0007005:mitochondrion organization;GO:0006468:protein phosphorylation;	GO:0005576:extracellular region;GO:0005743:mitochondrial inner membrane;GO:0031966:mitochondrial membrane;	GO:0005524:ATP binding;GO:0004674:protein serine/threonine kinase activity;	K08869	-
gene-adck2	3188	0	0	0	0	0	0	0	0	1	0.01	0	0	0	0	0	0	0	0	NC_007136.7	2645394	2663832	+	adck2	aarF domain containing kinase 2	GO:0016310:phosphorylation;	GO:0016020:membrane;	GO:0005524:ATP binding;GO:0004674:protein serine/threonine kinase activity;	K08869	-
gene-adck2-2	3188	6	0.08	12	0.17	19	0.26	3	0.04	34	0.46	37	0.51	46	0.63	27	0.37	24	0.33	NW_018395186.1	46417	64855	+	adck2	aarF domain containing kinase 2	GO:0016310:phosphorylation;	GO:0016020:membrane;	GO:0005524:ATP binding;GO:0004674:protein serine/threonine kinase activity;	K08869	-
gene-adck3	3256	546	7.28	620	8.56	917	12.16	261	3.08	1935	25.65	1471	20	1815	24.43	1303	17.45	1641	22.32	NC_007131.7	38458084	38519126	+	adck3	aarF domain containing kinase 3	GO:0016310:phosphorylation;GO:0006744:ubiquinone biosynthetic process;	GO:0031314:extrinsic component of mitochondrial inner membrane;GO:0005739:mitochondrion;	GO:0043531:ADP binding;GO:0005524:ATP binding;GO:0016301:kinase activity;	K08869	-
gene-adck4	3576	2	0.02	0	0	2	0.02	0	0	5	0.06	87	1.08	113	1.38	115	1.4	89	1.1	NC_007126.7	14553015	14589704	-	adck4	aarF domain containing kinase 4%2C transcript variant X2	GO:0021692:cerebellar Purkinje cell layer morphogenesis;GO:0032836:glomerular basement membrane development;GO:0016310:phosphorylation;GO:0072015:podocyte development;GO:0006744:ubiquinone biosynthetic process;	GO:0005829:cytosol;GO:0031314:extrinsic component of mitochondrial inner membrane;GO:0005886:plasma membrane;	GO:0005524:ATP binding;GO:0016301:kinase activity;	K08869	-
gene-adck4-2	3478	59	0.74	114	1.47	160	1.99	15	0.17	294	3.65	95	1.21	104	1.31	108	1.35	88	1.12	NW_018394938.1	156129	182428	-	adck4	aarF domain containing kinase 4%2C transcript variant X2	GO:0021692:cerebellar Purkinje cell layer morphogenesis;GO:0032836:glomerular basement membrane development;GO:0016310:phosphorylation;GO:0072015:podocyte development;GO:0006744:ubiquinone biosynthetic process;	GO:0005829:cytosol;GO:0031314:extrinsic component of mitochondrial inner membrane;GO:0005886:plasma membrane;	GO:0005524:ATP binding;GO:0016301:kinase activity;	K08869	-
gene-adck5	3761	176	2.03	242	2.89	275	3.16	88	0.9	434	4.98	292	3.44	299	3.48	318	3.69	259	3.05	NC_007130.7	11855249	11893940	+	adck5	aarF domain containing kinase 5%2C transcript variant X1	GO:0016310:phosphorylation;	GO:0016020:membrane;GO:0005739:mitochondrion;	GO:0004674:protein serine/threonine kinase activity;	K08869	-
gene-adcy1a	3766	30	0.35	31	0.37	19	0.22	15	0.15	49	0.56	27	0.32	24	0.28	21	0.24	20	0.24	NC_007131.7	6894886	7000225	-	adcy1a	adenylate cyclase 1a	GO:0007189:adenylate cyclase-activating G protein-coupled receptor signaling pathway;GO:0007409:axonogenesis;GO:0006171:cAMP biosynthetic process;GO:0019933:cAMP-mediated signaling;GO:0071277:cellular response to calcium ion;GO:1904322:cellular response to forskolin;GO:0007616:long-term memory;GO:0150076:neuroinflammatory response;GO:0032793:positive regulation of CREB transcription factor activi…	GO:0005737:cytoplasm;GO:0098978:glutamatergic synapse;GO:0098686:hippocampal mossy fiber to CA3 synapse;GO:0045121:membrane raft;GO:0005886:plasma membrane;GO:0098839:postsynaptic density membrane;GO:0098793:presynapse;GO:0098685:Schaffer collateral - CA1 synapse;	GO:0004016:adenylate cyclase activity;GO:0005524:ATP binding;GO:0008294:calcium- and calmodulin-responsive adenylate cyclase activity;GO:0005516:calmodulin binding;GO:0046872:metal ion binding;	K08041	ko00230 Purine metabolism;ko01100 Metabolic pathways;ko01522 Endocrine resistance;ko04015 Rap1 signaling pathway;ko04020 Calcium signaling pathway;ko04022 cGMP-PKG signaling pathway;ko04024 cAMP signaling pathway;ko04062 Chemokine signaling pathway;ko04072 Phospholipase D signaling pathway;ko04114 Oocyte meiosis;ko04211 Longevity regulating pathway;ko04213 Longevity regulating pathway - multiple …
gene-adcy1b	2561	0	0	3	0.05	1	0.02	1	0.01	4	0.07	1	0.02	2	0.03	3	0.05	2	0.03	NC_007113.7	136346	162810	-	adcy1b	adenylate cyclase 1b	GO:0007190:activation of adenylate cyclase activity;GO:0007189:adenylate cyclase-activating G protein-coupled receptor signaling pathway;GO:0007409:axonogenesis;GO:0007420:brain development;GO:0006171:cAMP biosynthetic process;GO:0019933:cAMP-mediated signaling;GO:0071277:cellular response to calcium ion;GO:1904322:cellular response to forskolin;GO:0007623:circadian rhythm;GO:0007616:long-term me…	GO:0005737:cytoplasm;GO:0098978:glutamatergic synapse;GO:0098686:hippocampal mossy fiber to CA3 synapse;GO:0045121:membrane raft;GO:0005634:nucleus;GO:0005886:plasma membrane;GO:0014069:postsynaptic density;GO:0098839:postsynaptic density membrane;GO:0098793:presynapse;GO:0098685:Schaffer collateral - CA1 synapse;	GO:0004016:adenylate cyclase activity;GO:0005524:ATP binding;GO:0008294:calcium- and calmodulin-responsive adenylate cyclase activity;GO:0005516:calmodulin binding;GO:0046872:metal ion binding;	K08041	ko00230 Purine metabolism;ko01100 Metabolic pathways;ko01522 Endocrine resistance;ko04015 Rap1 signaling pathway;ko04020 Calcium signaling pathway;ko04022 cGMP-PKG signaling pathway;ko04024 cAMP signaling pathway;ko04062 Chemokine signaling pathway;ko04072 Phospholipase D signaling pathway;ko04114 Oocyte meiosis;ko04211 Longevity regulating pathway;ko04213 Longevity regulating pathway - multiple …
gene-adcy2a	3663	0	0	4	0.05	0	0	1	0.01	2	0.02	2	0.02	0	0	0	0	1	0.01	NC_007127.7	9275571	9383706	-	adcy2a	adenylate cyclase 2a%2C transcript variant X3	GO:0007189:adenylate cyclase-activating G protein-coupled receptor signaling pathway;GO:0007188:adenylate cyclase-modulating G protein-coupled receptor signaling pathway;GO:0006171:cAMP biosynthetic process;GO:0019933:cAMP-mediated signaling;GO:1904322:cellular response to forskolin;	GO:0005737:cytoplasm;GO:0030425:dendrite;GO:0016020:membrane;GO:0045121:membrane raft;GO:0005886:plasma membrane;	GO:0004016:adenylate cyclase activity;GO:0008179:adenylate cyclase binding;GO:0005524:ATP binding;GO:0000287:magnesium ion binding;GO:0030145:manganese ion binding;	K08042	ko00230 Purine metabolism;ko01100 Metabolic pathways;ko01522 Endocrine resistance;ko04015 Rap1 signaling pathway;ko04020 Calcium signaling pathway;ko04022 cGMP-PKG signaling pathway;ko04024 cAMP signaling pathway;ko04062 Chemokine signaling pathway;ko04072 Phospholipase D signaling pathway;ko04114 Oocyte meiosis;ko04211 Longevity regulating pathway;ko04213 Longevity regulating pathway - multiple …
gene-adcy2a-2	911	0	0	0	0	0	0	0	0	0	0	0	0	0	0	0	0	0	0	NW_018394953.1	19679	31166	-	adcy2a	adenylate cyclase 2a%2C transcript variant X4	GO:0007189:adenylate cyclase-activating G protein-coupled receptor signaling pathway;GO:0007188:adenylate cyclase-modulating G protein-coupled receptor signaling pathway;GO:0006171:cAMP biosynthetic process;GO:0019933:cAMP-mediated signaling;GO:1904322:cellular response to forskolin;	GO:0005737:cytoplasm;GO:0030425:dendrite;GO:0016020:membrane;GO:0045121:membrane raft;GO:0005886:plasma membrane;	GO:0004016:adenylate cyclase activity;GO:0008179:adenylate cyclase binding;GO:0005524:ATP binding;GO:0000287:magnesium ion binding;GO:0030145:manganese ion binding;	K08042	ko00230 Purine metabolism;ko01100 Metabolic pathways;ko01522 Endocrine resistance;ko04015 Rap1 signaling pathway;ko04020 Calcium signaling pathway;ko04022 cGMP-PKG signaling pathway;ko04024 cAMP signaling pathway;ko04062 Chemokine signaling pathway;ko04072 Phospholipase D signaling pathway;ko04114 Oocyte meiosis;ko04211 Longevity regulating pathway;ko04213 Longevity regulating pathway - multiple …
gene-adcy2b	3999	6	0.07	7	0.08	3	0.03	4	0.04	8	0.09	6	0.07	12	0.13	5	0.05	6	0.07	NC_007130.7	27609618	27776856	-	adcy2b	adenylate cyclase 2b (brain)%2C transcript variant X4	GO:0007189:adenylate cyclase-activating G protein-coupled receptor signaling pathway;GO:0007188:adenylate cyclase-modulating G protein-coupled receptor signaling pathway;GO:0006171:cAMP biosynthetic process;GO:0019933:cAMP-mediated signaling;GO:1904322:cellular response to forskolin;	GO:0005737:cytoplasm;GO:0030425:dendrite;GO:0016020:membrane;GO:0045121:membrane raft;GO:0005886:plasma membrane;	GO:0004016:adenylate cyclase activity;GO:0008179:adenylate cyclase binding;GO:0005524:ATP binding;GO:0000287:magnesium ion binding;GO:0030145:manganese ion binding;	K08042	ko00230 Purine metabolism;ko01100 Metabolic pathways;ko01522 Endocrine resistance;ko04015 Rap1 signaling pathway;ko04020 Calcium signaling pathway;ko04022 cGMP-PKG signaling pathway;ko04024 cAMP signaling pathway;ko04062 Chemokine signaling pathway;ko04072 Phospholipase D signaling pathway;ko04114 Oocyte meiosis;ko04211 Longevity regulating pathway;ko04213 Longevity regulating pathway - multiple …
gene-adcy3a	5867	22	0.16	29	0.22	51	0.38	23	0.15	86	0.63	54	0.41	50	0.37	74	0.55	72	0.54	NC_007127.7	2514847	2560784	-	adcy3a	adenylate cyclase 3a	GO:0007340:acrosome reaction;GO:0007189:adenylate cyclase-activating G protein-coupled receptor signaling pathway;GO:0006171:cAMP biosynthetic process;GO:1904322:cellular response to forskolin;GO:0030317:flagellated sperm motility;GO:0035556:intracellular signal transduction;GO:0008355:olfactory learning;GO:0007608:sensory perception of smell;GO:0007165:signal transduction;GO:0007338:single ferti…	GO:0060170:ciliary membrane;GO:0005929:cilium;GO:0005737:cytoplasm;GO:0005794:Golgi apparatus;GO:0016020:membrane;GO:0005886:plasma membrane;	GO:0004016:adenylate cyclase activity;GO:0005524:ATP binding;GO:0005516:calmodulin binding;GO:0046872:metal ion binding;	K08043	ko00230 Purine metabolism;ko01100 Metabolic pathways;ko01522 Endocrine resistance;ko04015 Rap1 signaling pathway;ko04020 Calcium signaling pathway;ko04022 cGMP-PKG signaling pathway;ko04024 cAMP signaling pathway;ko04062 Chemokine signaling pathway;ko04072 Phospholipase D signaling pathway;ko04114 Oocyte meiosis;ko04211 Longevity regulating pathway;ko04213 Longevity regulating pathway - multiple …
gene-adcy5	3814	468	5.33	906	10.67	1595	18.05	461	4.64	2894	32.75	1249	14.49	1969	22.63	2405	27.5	2136	24.81	NC_007120.7	37872577	38021997	-	adcy5	adenylate cyclase 5	GO:0007191:adenylate cyclase-activating dopamine receptor signaling pathway;GO:0007189:adenylate cyclase-activating G protein-coupled receptor signaling pathway;GO:0007195:adenylate cyclase-inhibiting dopamine receptor signaling pathway;GO:0007193:adenylate cyclase-inhibiting G protein-coupled receptor signaling pathway;GO:0006171:cAMP biosynthetic process;GO:1904322:cellular response to forskoli…	GO:0005929:cilium;GO:0045111:intermediate filament cytoskeleton;GO:0016020:membrane;GO:0005886:plasma membrane;	GO:0004016:adenylate cyclase activity;GO:0008179:adenylate cyclase binding;GO:0005524:ATP binding;GO:0046872:metal ion binding;GO:0097110:scaffold protein binding;	K08045	ko00230 Purine metabolism;ko01100 Metabolic pathways;ko01522 Endocrine resistance;ko04015 Rap1 signaling pathway;ko04022 cGMP-PKG signaling pathway;ko04024 cAMP signaling pathway;ko04062 Chemokine signaling pathway;ko04072 Phospholipase D signaling pathway;ko04114 Oocyte meiosis;ko04211 Longevity regulating pathway;ko04213 Longevity regulating pathway - multiple species;ko04261 Adrenergic signali…
gene-adcy6a	9312	2	0.01	2	0.01	0	0	2	0.01	4	0.02	1	0	2	0.01	0	0	5	0.02	NC_007134.7	13935980	14073439	-	adcy6a	adenylate cyclase 6a%2C transcript variant X1	GO:0007189:adenylate cyclase-activating G protein-coupled receptor signaling pathway;GO:0007193:adenylate cyclase-inhibiting G protein-coupled receptor signaling pathway;GO:0097746:blood vessel diameter maintenance;GO:0006171:cAMP biosynthetic process;GO:0071870:cellular response to catecholamine stimulus;GO:1904322:cellular response to forskolin;GO:0071380:cellular response to prostaglandin E st…	GO:0005929:cilium;GO:0016020:membrane;GO:0005886:plasma membrane;GO:0032420:stereocilium;	GO:0004016:adenylate cyclase activity;GO:0005524:ATP binding;GO:0046872:metal ion binding;GO:0019901:protein kinase binding;GO:0005080:protein kinase C binding;	K08046	ko00230 Purine metabolism;ko01100 Metabolic pathways;ko01522 Endocrine resistance;ko04015 Rap1 signaling pathway;ko04022 cGMP-PKG signaling pathway;ko04024 cAMP signaling pathway;ko04062 Chemokine signaling pathway;ko04072 Phospholipase D signaling pathway;ko04114 Oocyte meiosis;ko04211 Longevity regulating pathway;ko04213 Longevity regulating pathway - multiple species;ko04261 Adrenergic signali…
gene-adcy6a-2	7944	0	0	0	0	0	0	0	0	0	0	0	0	0	0	0	0	0	0	NW_018395134.1	243597	313766	-	adcy6a	adenylate cyclase 6a%2C transcript variant X2	GO:0007189:adenylate cyclase-activating G protein-coupled receptor signaling pathway;GO:0007193:adenylate cyclase-inhibiting G protein-coupled receptor signaling pathway;GO:0097746:blood vessel diameter maintenance;GO:0006171:cAMP biosynthetic process;GO:0071870:cellular response to catecholamine stimulus;GO:1904322:cellular response to forskolin;GO:0071380:cellular response to prostaglandin E st…	GO:0005929:cilium;GO:0016020:membrane;GO:0005886:plasma membrane;GO:0032420:stereocilium;	GO:0004016:adenylate cyclase activity;GO:0005524:ATP binding;GO:0046872:metal ion binding;GO:0019901:protein kinase binding;GO:0005080:protein kinase C binding;	K08046	ko00230 Purine metabolism;ko01100 Metabolic pathways;ko01522 Endocrine resistance;ko04015 Rap1 signaling pathway;ko04022 cGMP-PKG signaling pathway;ko04024 cAMP signaling pathway;ko04062 Chemokine signaling pathway;ko04072 Phospholipase D signaling pathway;ko04114 Oocyte meiosis;ko04211 Longevity regulating pathway;ko04213 Longevity regulating pathway - multiple species;ko04261 Adrenergic signali…
gene-adcy6a-3	9312	0	0	2	0.01	0	0	1	0	2	0.01	0	0	0	0	0	0	0	0	NW_018395358.1	152123	294985	-	adcy6a	adenylate cyclase 6a%2C transcript variant X1	GO:0007189:adenylate cyclase-activating G protein-coupled receptor signaling pathway;GO:0007193:adenylate cyclase-inhibiting G protein-coupled receptor signaling pathway;GO:0097746:blood vessel diameter maintenance;GO:0006171:cAMP biosynthetic process;GO:0071870:cellular response to catecholamine stimulus;GO:1904322:cellular response to forskolin;GO:0071380:cellular response to prostaglandin E st…	GO:0005929:cilium;GO:0016020:membrane;GO:0005886:plasma membrane;GO:0032420:stereocilium;	GO:0004016:adenylate cyclase activity;GO:0005524:ATP binding;GO:0046872:metal ion binding;GO:0019901:protein kinase binding;GO:0005080:protein kinase C binding;	K08046	ko00230 Purine metabolism;ko01100 Metabolic pathways;ko01522 Endocrine resistance;ko04015 Rap1 signaling pathway;ko04022 cGMP-PKG signaling pathway;ko04024 cAMP signaling pathway;ko04062 Chemokine signaling pathway;ko04072 Phospholipase D signaling pathway;ko04114 Oocyte meiosis;ko04211 Longevity regulating pathway;ko04213 Longevity regulating pathway - multiple species;ko04261 Adrenergic signali…
gene-adcy6b	4853	1	0.01	6	0.06	1	0.01	1	0.01	9	0.08	1	0.01	2	0.02	3	0.03	4	0.04	NC_007134.7	26796467	26888443	-	adcy6b	adenylate cyclase 6b	GO:0007189:adenylate cyclase-activating G protein-coupled receptor signaling pathway;GO:0007193:adenylate cyclase-inhibiting G protein-coupled receptor signaling pathway;GO:0097746:blood vessel diameter maintenance;GO:0006171:cAMP biosynthetic process;GO:0071870:cellular response to catecholamine stimulus;GO:1904322:cellular response to forskolin;GO:0071380:cellular response to prostaglandin E st…	GO:0005929:cilium;GO:0016020:membrane;GO:0005886:plasma membrane;GO:0032420:stereocilium;	GO:0004016:adenylate cyclase activity;GO:0005524:ATP binding;GO:0046872:metal ion binding;GO:0019901:protein kinase binding;GO:0005080:protein kinase C binding;	K08046	ko00230 Purine metabolism;ko01100 Metabolic pathways;ko01522 Endocrine resistance;ko04015 Rap1 signaling pathway;ko04022 cGMP-PKG signaling pathway;ko04024 cAMP signaling pathway;ko04062 Chemokine signaling pathway;ko04072 Phospholipase D signaling pathway;ko04114 Oocyte meiosis;ko04211 Longevity regulating pathway;ko04213 Longevity regulating pathway - multiple species;ko04261 Adrenergic signali…
gene-adcy6b-2	4728	0	0	0	0	0	0	0	0	1	0.01	0	0	0	0	0	0	0	0	NW_018395154.1	27251	119246	-	adcy6b	adenylate cyclase 6b	GO:0007189:adenylate cyclase-activating G protein-coupled receptor signaling pathway;GO:0007193:adenylate cyclase-inhibiting G protein-coupled receptor signaling pathway;GO:0097746:blood vessel diameter maintenance;GO:0006171:cAMP biosynthetic process;GO:0071870:cellular response to catecholamine stimulus;GO:1904322:cellular response to forskolin;GO:0071380:cellular response to prostaglandin E st…	GO:0005929:cilium;GO:0016020:membrane;GO:0005886:plasma membrane;GO:0032420:stereocilium;	GO:0004016:adenylate cyclase activity;GO:0005524:ATP binding;GO:0046872:metal ion binding;GO:0019901:protein kinase binding;GO:0005080:protein kinase C binding;	K08046	ko00230 Purine metabolism;ko01100 Metabolic pathways;ko01522 Endocrine resistance;ko04015 Rap1 signaling pathway;ko04022 cGMP-PKG signaling pathway;ko04024 cAMP signaling pathway;ko04062 Chemokine signaling pathway;ko04072 Phospholipase D signaling pathway;ko04114 Oocyte meiosis;ko04211 Longevity regulating pathway;ko04213 Longevity regulating pathway - multiple species;ko04261 Adrenergic signali…
gene-adcy7	4500	6	0.06	18	0.18	43	0.41	12	0.1	97	0.93	15	0.15	54	0.53	58	0.56	23	0.23	NC_007118.7	37767124	37858598	-	adcy7	adenylate cyclase 7	GO:0007189:adenylate cyclase-activating G protein-coupled receptor signaling pathway;GO:0007188:adenylate cyclase-modulating G protein-coupled receptor signaling pathway;GO:0006171:cAMP biosynthetic process;GO:0019933:cAMP-mediated signaling;GO:1904322:cellular response to forskolin;	GO:0005737:cytoplasm;GO:0030425:dendrite;GO:0016020:membrane;GO:0045121:membrane raft;GO:0005886:plasma membrane;	GO:0004016:adenylate cyclase activity;GO:0008179:adenylate cyclase binding;GO:0005524:ATP binding;GO:0000287:magnesium ion binding;GO:0030145:manganese ion binding;	K08047	ko00230 Purine metabolism;ko01100 Metabolic pathways;ko01522 Endocrine resistance;ko04015 Rap1 signaling pathway;ko04020 Calcium signaling pathway;ko04022 cGMP-PKG signaling pathway;ko04024 cAMP signaling pathway;ko04062 Chemokine signaling pathway;ko04072 Phospholipase D signaling pathway;ko04114 Oocyte meiosis;ko04211 Longevity regulating pathway;ko04213 Longevity regulating pathway - multiple …
gene-adcy8	2780	4	0.06	3	0.05	2	0.03	6	0.08	0	0	6	0.1	2	0.03	2	0.03	0	0	NC_007113.7	42776090	42864472	-	adcy8	adenylate cyclase 8 (brain)	GO:0034199:activation of protein kinase A activity;GO:0007189:adenylate cyclase-activating G protein-coupled receptor signaling pathway;GO:0006171:cAMP biosynthetic process;GO:0071277:cellular response to calcium ion;GO:1904322:cellular response to forskolin;GO:0071377:cellular response to glucagon stimulus;GO:0071333:cellular response to glucose stimulus;GO:0071315:cellular response to morphine;…	GO:0016324:apical plasma membrane;GO:0030424:axon;GO:0016323:basolateral plasma membrane;GO:0005901:caveola;GO:0005905:clathrin-coated pit;GO:0030665:clathrin-coated vesicle membrane;GO:0030425:dendrite;GO:0060076:excitatory synapse;GO:0098978:glutamatergic synapse;GO:0098686:hippocampal mossy fiber to CA3 synapse;GO:0016020:membrane;GO:0045121:membrane raft;GO:0032809:neuronal cell body membrane…	GO:0003779:actin binding;GO:0004016:adenylate cyclase activity;GO:0005524:ATP binding;GO:0008294:calcium- and calmodulin-responsive adenylate cyclase activity;GO:0005516:calmodulin binding;GO:0004862:cAMP-dependent protein kinase inhibitor activity;GO:0005096:GTPase activator activity;GO:0046872:metal ion binding;GO:0046983:protein dimerization activity;GO:0046982:protein heterodimerization activ…	K08048	ko00230 Purine metabolism;ko01100 Metabolic pathways;ko01522 Endocrine resistance;ko04015 Rap1 signaling pathway;ko04020 Calcium signaling pathway;ko04022 cGMP-PKG signaling pathway;ko04024 cAMP signaling pathway;ko04062 Chemokine signaling pathway;ko04072 Phospholipase D signaling pathway;ko04114 Oocyte meiosis;ko04211 Longevity regulating pathway;ko04213 Longevity regulating pathway - multiple …
gene-adcy8-2	2542	2	0.03	1	0.02	2	0.03	0	0	1	0.02	2	0.03	0	0	0	0	3	0.05	NW_018394510.1	272073	339785	-	adcy8	adenylate cyclase 8 (brain)	-	-	-	-	-
gene-adcy9	8608	3405	17.17	4461	23.29	6493	32.56	2187	9.75	8705	43.64	4931	25.36	7646	38.93	9540	48.33	9154	47.11	NC_007133.7	26599133	26699982	+	adcy9	adenylate cyclase 9	GO:0071880:adenylate cyclase-activating adrenergic receptor signaling pathway;GO:0007189:adenylate cyclase-activating G protein-coupled receptor signaling pathway;GO:0006171:cAMP biosynthetic process;GO:0035556:intracellular signal transduction;	GO:0016020:membrane;GO:0005886:plasma membrane;	GO:0004016:adenylate cyclase activity;GO:0005524:ATP binding;GO:0046872:metal ion binding;	K08049	ko00230 Purine metabolism;ko01100 Metabolic pathways;ko01522 Endocrine resistance;ko04015 Rap1 signaling pathway;ko04020 Calcium signaling pathway;ko04022 cGMP-PKG signaling pathway;ko04024 cAMP signaling pathway;ko04062 Chemokine signaling pathway;ko04072 Phospholipase D signaling pathway;ko04114 Oocyte meiosis;ko04211 Longevity regulating pathway;ko04213 Longevity regulating pathway - multiple …
gene-adcyap1a	1899	0	0	0	0	0	0	0	0	0	0	0	0	0	0	0	0	0	0	NC_007118.7	71547747	71556731	+	adcyap1a	adenylate cyclase activating polypeptide 1a%2C transcript variant 1	-	GO:0005576:extracellular region;	GO:0005184:neuropeptide hormone activity;	K05262	ko04024 cAMP signaling pathway;ko04080 Neuroactive ligand-receptor interaction;ko04713 Circadian entrainment;ko04911 Insulin secretion;ko04924 Renin secretion;;
gene-adcyap1b	3268	25	0.33	13	0.18	13	0.17	17	0.2	8	0.11	13	0.18	8	0.11	10	0.13	2	0.03	NC_007113.7	31297150	31302661	-	adcyap1b	adenylate cyclase activating polypeptide 1b%2C transcript variant 1	-	GO:0005576:extracellular region;	GO:0005184:neuropeptide hormone activity;	K05262	ko04024 cAMP signaling pathway;ko04080 Neuroactive ligand-receptor interaction;ko04713 Circadian entrainment;ko04911 Insulin secretion;ko04924 Renin secretion;;
gene-adcyap1r1a	1564	1	0.03	2	0.06	1	0.03	0	0	0	0	0	0	0	0	0	0	1	0.03	NC_007113.7	50821840	50891944	+	adcyap1r1a	adenylate cyclase activating polypeptide 1a (pituitary) receptor type I%2C transcript variant 3	GO:0007202:activation of phospholipase C activity;GO:0007188:adenylate cyclase-modulating G protein-coupled receptor signaling pathway;GO:0019933:cAMP-mediated signaling;GO:0030154:cell differentiation;GO:0007166:cell surface receptor signaling pathway;GO:0007186:G protein-coupled receptor signaling pathway;GO:0060548:obsolete negative regulation of cell death;GO:0010524:positive regulation of ca…	GO:0005923:bicellular tight junction;GO:0005901:caveola;GO:0009986:cell surface;GO:0005737:cytoplasm;GO:0005768:endosome;GO:0043231:intracellular membrane-bounded organelle;GO:0043005:neuron projection;GO:0005886:plasma membrane;GO:0043235:receptor complex;GO:0005791:rough endoplasmic reticulum;	GO:0008179:adenylate cyclase binding;GO:0008528:G protein-coupled peptide receptor activity;GO:0004930:G protein-coupled receptor activity;GO:0042923:neuropeptide binding;GO:0017046:peptide hormone binding;GO:0031267:small GTPase binding;GO:0004999:vasoactive intestinal polypeptide receptor activity;GO:0038023:signaling receptor activity;	K04587	ko04024 cAMP signaling pathway;ko04080 Neuroactive ligand-receptor interaction;ko04713 Circadian entrainment;ko04911 Insulin secretion;ko04924 Renin secretion;;
gene-adcyap1r1b	2700	0	0	0	0	0	0	0	0	0	0	0	0	0	0	0	0	0	0	NC_007117.7	32966721	33023742	-	adcyap1r1b	adenylate cyclase activating polypeptide 1b (pituitary) receptor type I	GO:0007202:activation of phospholipase C activity;GO:0007188:adenylate cyclase-modulating G protein-coupled receptor signaling pathway;GO:0019933:cAMP-mediated signaling;GO:0030154:cell differentiation;GO:0007166:cell surface receptor signaling pathway;GO:0046545:development of primary female sexual characteristics;GO:0033555:multicellular organismal response to stress;GO:0060548:obsolete negativ…	GO:0005923:bicellular tight junction;GO:0005901:caveola;GO:0009986:cell surface;GO:0005768:endosome;GO:0043231:intracellular membrane-bounded organelle;GO:0043005:neuron projection;GO:0005886:plasma membrane;GO:0043235:receptor complex;GO:0005791:rough endoplasmic reticulum;	GO:0008179:adenylate cyclase binding;GO:0008528:G protein-coupled peptide receptor activity;GO:0042923:neuropeptide binding;GO:0017046:peptide hormone binding;GO:0038023:signaling receptor activity;GO:0031267:small GTPase binding;GO:0004999:vasoactive intestinal polypeptide receptor activity;	K04587	ko04024 cAMP signaling pathway;ko04080 Neuroactive ligand-receptor interaction;ko04713 Circadian entrainment;ko04911 Insulin secretion;ko04924 Renin secretion;;
gene-adcyap1r1b-2	2663	0	0	0	0	0	0	0	0	0	0	0	0	0	0	0	0	0	0	NW_018394652.1	101564	158666	-	adcyap1r1b	adenylate cyclase activating polypeptide 1b (pituitary) receptor type I	GO:0007202:activation of phospholipase C activity;GO:0007188:adenylate cyclase-modulating G protein-coupled receptor signaling pathway;GO:0019933:cAMP-mediated signaling;GO:0030154:cell differentiation;GO:0007166:cell surface receptor signaling pathway;GO:0046545:development of primary female sexual characteristics;GO:0033555:multicellular organismal response to stress;GO:0060548:obsolete negativ…	GO:0005923:bicellular tight junction;GO:0005901:caveola;GO:0009986:cell surface;GO:0005768:endosome;GO:0043231:intracellular membrane-bounded organelle;GO:0043005:neuron projection;GO:0005886:plasma membrane;GO:0043235:receptor complex;GO:0005791:rough endoplasmic reticulum;	GO:0008179:adenylate cyclase binding;GO:0008528:G protein-coupled peptide receptor activity;GO:0042923:neuropeptide binding;GO:0017046:peptide hormone binding;GO:0038023:signaling receptor activity;GO:0031267:small GTPase binding;GO:0004999:vasoactive intestinal polypeptide receptor activity;	K04587	ko04024 cAMP signaling pathway;ko04080 Neuroactive ligand-receptor interaction;ko04713 Circadian entrainment;ko04911 Insulin secretion;ko04924 Renin secretion;;
gene-add1	3390	5860	75.04	7309	96.88	9061	115.38	9221	104.37	8276	105.36	9723	126.95	11696	151.22	10130	130.3	5876	76.78	NC_007132.7	1990280	2068015	-	add1	adducin 1 (alpha)%2C transcript variant X8	GO:0030036:actin cytoskeleton organization;GO:0051017:actin filament bundle assembly;GO:0051016:barbed-end actin filament capping;GO:0071277:cellular response to calcium ion;GO:1903393:positive regulation of adherens junction organization;GO:1903142:positive regulation of establishment of endothelial barrier;GO:0032092:positive regulation of protein binding;	GO:0005912:adherens junction;GO:0005737:cytoplasm;GO:0005856:cytoskeleton;GO:0005829:cytosol;GO:0008290:F-actin capping protein complex;GO:0005925:focal adhesion;GO:0016604:nuclear body;GO:0005654:nucleoplasm;GO:0005634:nucleus;GO:0005886:plasma membrane;GO:0014069:postsynaptic density;	GO:0003779:actin binding;GO:0051015:actin filament binding;GO:0045296:cadherin binding;GO:0005516:calmodulin binding;GO:0046982:protein heterodimerization activity;GO:0042803:protein homodimerization activity;GO:0003723:RNA binding;GO:0061629:RNA polymerase II-specific DNA-binding transcription factor binding;GO:0030507:spectrin binding;	K18622	-
gene-add2	4025	13	0.14	19	0.21	34	0.36	9	0.09	62	0.66	79	0.87	40	0.44	59	0.64	34	0.37	NC_007116.7	13784648	13835539	-	add2	adducin 2 (beta)%2C transcript variant X7	GO:0051017:actin filament bundle assembly;GO:0051016:barbed-end actin filament capping;GO:0030097:hemopoiesis;GO:0006811:monoatomic ion transport;GO:0050900:leukocyte migration;GO:0050901:leukocyte tethering or rolling;GO:0032092:positive regulation of protein binding;GO:0065003:protein-containing complex assembly;GO:0007416:synapse assembly;	GO:0031410:cytoplasmic vesicle;GO:0005856:cytoskeleton;GO:0008290:F-actin capping protein complex;GO:0098978:glutamatergic synapse;GO:0016020:membrane;GO:0005886:plasma membrane;GO:0044853:plasma membrane raft;GO:0098794:postsynapse;GO:0014069:postsynaptic density;	GO:0003779:actin binding;GO:0051015:actin filament binding;GO:0005516:calmodulin binding;GO:0060090:molecular adaptor activity;GO:0046982:protein heterodimerization activity;GO:0042803:protein homodimerization activity;GO:0019901:protein kinase binding;GO:0030507:spectrin binding;GO:0005200:structural constituent of cytoskeleton;	K18622	-
gene-add3a	6492	1847	12.35	2803	19.4	2212	14.71	1414	8.36	2359	15.68	1264	8.62	1721	11.62	1929	12.96	2346	16.01	NC_007133.7	30047220	30272394	+	add3a	adducin 3 (gamma) a%2C transcript variant X5	GO:0051016:barbed-end actin filament capping;GO:0007010:cytoskeleton organization;GO:0051495:positive regulation of cytoskeleton organization;GO:0045907:positive regulation of vasoconstriction;GO:0009410:response to xenobiotic stimulus;	GO:0005903:brush border;GO:0005938:cell cortex;GO:0005911:cell-cell junction;GO:0000794:condensed nuclear chromosome;GO:0005737:cytoplasm;GO:0005856:cytoskeleton;GO:0016020:membrane;GO:0005886:plasma membrane;GO:0014069:postsynaptic density;	GO:0051015:actin filament binding;GO:0005516:calmodulin binding;GO:0005080:protein kinase C binding;GO:0005200:structural constituent of cytoskeleton;	K18622	-
gene-add3a-2	289	7	1.05	8	1.24	0	0	2	0.27	13	1.94	0	0	4	0.61	7	1.06	15	2.3	NW_018395119.1	153708	218878	+	add3a	adducin 3 (gamma) a	-	-	-	-	-
gene-add3b	2578	1	0.02	0	0	0	0	0	0	0	0	0	0	0	0	1	0.02	0	0	NC_007128.7	20248056	20287555	-	add3b	adducin 3 (gamma) b	GO:0051016:barbed-end actin filament capping;	GO:0005903:brush border;GO:0005938:cell cortex;GO:0005911:cell-cell junction;GO:0000794:condensed nuclear chromosome;GO:0005856:cytoskeleton;GO:0005829:cytosol;GO:0016020:membrane;GO:0005886:plasma membrane;GO:0014069:postsynaptic density;	GO:0051015:actin filament binding;GO:0005516:calmodulin binding;GO:0005200:structural constituent of cytoskeleton;	K18622	-
gene-add3b-2	2431	0	0	0	0	0	0	0	0	0	0	0	0	0	0	0	0	0	0	NW_018394981.1	234439	262063	-	add3b	adducin 3 (gamma) b	-	-	-	-	-
gene-adgb	5128	21	0.18	26	0.23	78	0.66	24	0.18	92	0.77	25	0.22	41	0.35	58	0.49	63	0.54	NC_007131.7	31929412	32007053	-	adgb	androglobin%2C transcript variant X4	GO:0030154:cell differentiation;GO:0006508:proteolysis;GO:0007283:spermatogenesis;	GO:0097227:sperm annulus;GO:0036126:sperm flagellum;GO:0097225:sperm midpiece;	GO:0004198:calcium-dependent cysteine-type endopeptidase activity;GO:0020037:heme binding;GO:0019825:oxygen binding;	-	-
gene-adgra1	1706	0	0	0	0	0	0	0	0	0	0	0	0	0	0	0	0	0	0	NC_007124.7	51054809	51125683	+	adgra1	adhesion G protein-coupled receptor A1	GO:0007166:cell surface receptor signaling pathway;GO:0007186:G protein-coupled receptor signaling pathway;	GO:0009897:external side of plasma membrane;GO:0016020:membrane;GO:0005886:plasma membrane;	GO:0004930:G protein-coupled receptor activity;	K08462	-
gene-adgra1a	3284	1	0.01	0	0	9	0.12	0	0	27	0.35	6	0.08	17	0.23	11	0.15	13	0.18	NC_007123.7	29173500	29209347	+	adgra1a	adhesion G protein-coupled receptor A1a	GO:0007166:cell surface receptor signaling pathway;	GO:0098978:glutamatergic synapse;GO:0005886:plasma membrane;GO:0014069:postsynaptic density;	GO:0004930:G protein-coupled receptor activity;	K08460	-
gene-adgra1a-2	3284	0	0	0	0	0	0	0	0	0	0	0	0	0	0	0	0	0	0	NW_018394849.1	249366	285213	+	adgra1a	adhesion G protein-coupled receptor A1a	GO:0007166:cell surface receptor signaling pathway;	GO:0098978:glutamatergic synapse;GO:0005886:plasma membrane;GO:0014069:postsynaptic density;	GO:0004930:G protein-coupled receptor activity;	K08460	-
gene-adgra2	4104	1	0.01	2	0.02	7	0.07	9	0.08	22	0.23	21	0.23	10	0.11	6	0.06	18	0.19	NC_007119.7	38026683	38159131	-	adgra2	adhesion G protein-coupled receptor A2	GO:0007166:cell surface receptor signaling pathway;GO:0007417:central nervous system development;GO:0022009:central nervous system vasculogenesis;GO:1990791:dorsal root ganglion development;GO:0090263:positive regulation of canonical Wnt signaling pathway;GO:0002040:sprouting angiogenesis;GO:0001944:vasculature development;GO:0016055:Wnt signaling pathway;	GO:0005886:plasma membrane;GO:1990909:Wnt signalosome;	GO:0004930:G protein-coupled receptor activity;	K08461	-
gene-adgra3	3423	299	3.79	437	5.74	877	11.06	197	2.21	1689	21.29	877	11.34	1130	14.47	1113	14.18	1041	13.47	NC_007118.7	70267090	70333181	-	adgra3	adhesion G protein-coupled receptor A3	GO:0007166:cell surface receptor signaling pathway;GO:0060027:convergent extension involved in gastrulation;GO:0097475:motor neuron migration;GO:0003402:planar cell polarity pathway involved in axis elongation;GO:2000095:regulation of Wnt signaling pathway, planar cell polarity pathway;	GO:0009897:external side of plasma membrane;GO:0005886:plasma membrane;	GO:0004930:G protein-coupled receptor activity;	K08462	-
gene-adgrb1a	7021	11	0.07	14	0.09	10	0.06	1	0.01	13	0.08	20	0.13	3	0.02	6	0.04	8	0.05	NC_007127.7	37470711	37628463	+	adgrb1a	adhesion G protein-coupled receptor B1a%2C transcript variant X10	GO:0007189:adenylate cyclase-activating G protein-coupled receptor signaling pathway;GO:0043277:apoptotic cell clearance;GO:0007166:cell surface receptor signaling pathway;GO:0050829:defense response to Gram-negative bacterium;GO:0043652:engulfment of apoptotic cell;GO:0045087:innate immune response;GO:0007517:muscle organ development;GO:0016525:negative regulation of angiogenesis;GO:0010596:nega…	GO:0030425:dendrite;GO:0043197:dendritic spine;GO:0005615:extracellular space;GO:0005925:focal adhesion;GO:0098978:glutamatergic synapse;GO:0048471:perinuclear region of cytoplasm;GO:0001891:phagocytic cup;GO:0005886:plasma membrane;GO:0014069:postsynaptic density;GO:0045211:postsynaptic membrane;GO:0005911:cell-cell junction;GO:0016020:membrane;	GO:0004930:G protein-coupled receptor activity;GO:0001530:lipopolysaccharide binding;GO:0030165:PDZ domain binding;GO:0001786:phosphatidylserine binding;GO:0004888:transmembrane signaling receptor activity;	K04596	ko04115 p53 signaling pathway;;
gene-adgrb2	9177	183	0.87	244	1.19	289	1.36	141	0.59	772	3.63	405	1.95	312	1.49	306	1.45	368	1.78	NC_007130.7	38733099	39278077	-	adgrb2	adhesion G protein-coupled receptor B2	GO:0007189:adenylate cyclase-activating G protein-coupled receptor signaling pathway;GO:0033173:calcineurin-NFAT signaling cascade;GO:0007166:cell surface receptor signaling pathway;GO:0007186:G protein-coupled receptor signaling pathway;GO:0016525:negative regulation of angiogenesis;GO:0007422:peripheral nervous system development;	GO:0016020:membrane;GO:0005886:plasma membrane;	GO:0004930:G protein-coupled receptor activity;	K04597	-
gene-adgrb3	6581	36	0.24	54	0.37	110	0.72	28	0.16	217	1.42	108	0.73	144	0.96	153	1.01	181	1.22	NC_007124.7	38301615	38594448	+	adgrb3	adhesion G protein-coupled receptor B3%2C transcript variant X2	GO:0007189:adenylate cyclase-activating G protein-coupled receptor signaling pathway;GO:0007166:cell surface receptor signaling pathway;GO:0099558:maintenance of synapse structure;GO:0061743:motor learning;GO:0007520:myoblast fusion;GO:0016525:negative regulation of angiogenesis;GO:0016322:neuron remodeling;GO:0051965:positive regulation of synapse assembly;GO:0048814:regulation of dendrite morph…	GO:0150053:cerebellar climbing fiber to Purkinje cell synapse;GO:0005886:plasma membrane;GO:0098794:postsynapse;GO:0098839:postsynaptic density membrane;GO:0043083:synaptic cleft;	GO:0004930:G protein-coupled receptor activity;GO:0005096:GTPase activator activity;	K04598	-
gene-adgrb3-2	3462	2	0.03	14	0.18	1	0.01	0	0	3	0.04	2	0.03	2	0.03	7	0.09	4	0.05	NW_018394885.1	402704	407842	+	adgrb3	adhesion G protein-coupled receptor B3%2C transcript variant X5	GO:0007189:adenylate cyclase-activating G protein-coupled receptor signaling pathway;GO:0007166:cell surface receptor signaling pathway;GO:0099558:maintenance of synapse structure;GO:0061743:motor learning;GO:0007520:myoblast fusion;GO:0016525:negative regulation of angiogenesis;GO:0016322:neuron remodeling;GO:0051965:positive regulation of synapse assembly;GO:0048814:regulation of dendrite morph…	GO:0150053:cerebellar climbing fiber to Purkinje cell synapse;GO:0005886:plasma membrane;GO:0098794:postsynapse;GO:0098839:postsynaptic density membrane;GO:0043083:synaptic cleft;	GO:0004930:G protein-coupled receptor activity;GO:0005096:GTPase activator activity;	K04598	-
gene-adgrd1	4144	8	0.08	5	0.05	5	0.05	2	0.02	27	0.28	21	0.22	18	0.19	4	0.04	8	0.09	NC_007119.7	43816087	43932144	-	adgrd1	adhesion G protein-coupled receptor D1	GO:0007189:adenylate cyclase-activating G protein-coupled receptor signaling pathway;GO:0007166:cell surface receptor signaling pathway;GO:0007186:G protein-coupled receptor signaling pathway;GO:0022008:neurogenesis;	GO:0005654:nucleoplasm;GO:0005886:plasma membrane;	GO:0004930:G protein-coupled receptor activity;	K08465	-
gene-adgrd2	4730	31	0.28	32	0.3	30	0.27	24	0.19	23	0.21	40	0.37	30	0.28	44	0.41	19	0.18	NC_007119.7	52780389	52828266	+	adgrd2	adhesion G protein-coupled receptor D2%2C transcript variant X2	-	-	-	K08466	-
gene-adgre10	2444	7	0.12	6	0.11	12	0.21	0	0	4	0.07	15	0.27	8	0.14	8	0.14	7	0.13	NC_007112.7	55736373	55745922	+	adgre10	adhesion G protein-coupled receptor E10	-	-	-	K04591	-
gene-adgre13-2	912	1	0.05	1	0.05	0	0	0	0	0	0	1	0.05	1	0.05	2	0.1	1	0.05	NW_018394543.1	168105	176299	+	adgre13	adhesion G protein-coupled receptor E13%2C transcript variant X2	-	-	-	K04591	-
gene-adgre14	1863	11	0.26	22	0.53	2	0.05	6	0.12	14	0.32	4	0.1	26	0.61	25	0.59	33	0.78	NC_007114.7	52155405	52166939	+	adgre14	adhesion G protein-coupled receptor E14	-	-	-	K04591	-
gene-adgre15	2739	0	0	0	0	1	0.02	6	0.08	0	0	0	0	1	0.02	0	0	1	0.02	NC_007112.7	55563025	55590757	+	adgre15	adhesion G protein-coupled receptor E15%2C transcript variant X1	-	-	-	K04591	-
gene-adgre5b.2	2573	1	0.02	1	0.02	0	0	0	0	0	0	0	0	0	0	1	0.02	1	0.02	NC_007112.7	58580335	58593061	-	adgre5b.2	adhesion G protein-coupled receptor E5b%2C duplicate 2%2C transcript variant X1	-	-	-	K08446	-
gene-adgre5b.3	3589	5	0.06	6	0.08	18	0.22	34	0.36	23	0.28	33	0.41	25	0.31	31	0.38	37	0.46	NC_007112.7	58564384	58579384	-	adgre5b.3	adhesion G protein-coupled receptor E5b%2C duplicate 3%2C transcript variant X6	-	-	-	K08446	-
gene-adgre9	3216	0	0	0	0	1	0.01	3	0.04	8	0.11	8	0.11	1	0.01	8	0.11	5	0.07	NC_007112.7	55478543	55518252	+	adgre9	adhesion G protein-coupled receptor E9	-	-	-	K04591	-
gene-adgrf11	2377	0	0	0	0	0	0	0	0	0	0	0	0	0	0	0	0	0	0	NC_007131.7	35517535	35536661	-	adgrf11	adhesion G protein-coupled receptor F11%2C transcript variant X1	-	-	-	K08458	-
gene-adgrf3a	3772	0	0	0	0	0	0	2	0.02	0	0	0	0	0	0	0	0	0	0	NC_007128.7	6575616	6597703	+	adgrf3a	adhesion G protein-coupled receptor F3a%2C transcript variant X1	-	-	-	-	-
gene-adgrf3a-2	4126	0	0	0	0	0	0	0	0	0	0	0	0	0	0	1	0.01	0	0	NW_018394974.1	196879	230109	+	adgrf3a	adhesion G protein-coupled receptor F3a%2C transcript variant X3	-	-	-	-	-
gene-adgrf3b	5421	79	0.63	102	0.85	236	1.88	101	0.71	463	3.69	535	4.37	326	2.64	560	4.5	454	3.71	NC_007131.7	35495912	35516749	-	adgrf3b	adhesion G protein-coupled receptor F3b	-	-	-	-	-
gene-adgrf6	38025	35	0.04	33	0.04	50	0.06	45	0.05	29	0.03	20	0.02	29	0.03	26	0.03	32	0.04	NC_007131.7	35568633	35700114	-	adgrf6	adhesion G protein-coupled receptor F6%2C transcript variant X3	-	-	-	K08458	-
gene-adgrf7	3087	0	0	0	0	0	0	1	0.01	0	0	0	0	0	0	0	0	0	0	NC_007131.7	35544948	35558294	-	adgrf7	adhesion G protein-coupled receptor F7	-	-	-	K08458	-
gene-adgrf8	7725	6	0.03	4	0.02	3	0.02	3	0.01	0	0	0	0	0	0	0	0	0	0	NC_007131.7	35717406	35750793	-	adgrf8	adhesion G protein-coupled receptor F8	-	-	-	K08458	-
gene-adgrg1	2983	2	0.03	0	0	3	0.04	1	0.01	6	0.09	0	0	3	0.04	2	0.03	4	0.06	NC_007118.7	28670462	28696716	-	adgrg1	adhesion G protein-coupled receptor G1	-	-	-	K08450	-
gene-adgrg11	3582	0	0	0	0	0	0	0	0	0	0	0	0	0	0	0	0	0	0	NC_007131.7	46382678	46423541	+	adgrg11	adhesion G protein-coupled receptor G11%2C transcript variant X1	-	-	-	-	-
gene-adgrg11-2	3894	0	0	3	0.03	0	0	0	0	0	0	0	0	0	0	0	0	0	0	NW_018395077.1	109278	169457	+	adgrg11	adhesion G protein-coupled receptor G11%2C transcript variant X2	-	-	-	-	-
gene-adgrg2a	3919	4	0.04	0	0	0	0	0	0	1	0.01	0	0	0	0	3	0.03	1	0.01	NC_007135.7	25284902	25301660	-	adgrg2a	adhesion G protein-coupled receptor G2a	-	-	-	K08451	-
gene-adgrg3	1345	17	0.55	20	0.67	17	0.55	0	0	0	0	13	0.43	31	1.01	16	0.52	14	0.46	NC_007118.7	64937787	64955277	+	adgrg3	adhesion G protein-coupled receptor G3	-	-	-	K08452	-
gene-adgrg4a	3895	0	0	0	0	0	0	0	0	0	0	0	0	0	0	0	0	0	0	NC_007125.7	31721151	31750466	+	adgrg4a	adhesion G protein-coupled receptor G4a%2C transcript variant X1	-	-	-	K08455	-
gene-adgrg4a-2	3716	0	0	0	0	1	0.01	0	0	0	0	0	0	0	0	0	0	0	0	NW_018394915.1	291536	321571	+	adgrg4a	adhesion G protein-coupled receptor G4a%2C transcript variant X2	-	-	-	K08455	-
gene-adgrg6	3556	45	0.55	46	0.58	81	0.98	100	1.08	156	1.89	167	2.08	82	1.01	161	1.97	84	1.05	NC_007131.7	37393136	37463309	+	adgrg6	adhesion G protein-coupled receptor G6	GO:0007189:adenylate cyclase-activating G protein-coupled receptor signaling pathway;GO:0019933:cAMP-mediated signaling;GO:0007166:cell surface receptor signaling pathway;GO:0043583:ear development;GO:0007186:G protein-coupled receptor signaling pathway;GO:0007507:heart development;GO:0060347:heart trabecula formation;GO:0007005:mitochondrion organization;GO:0042552:myelination;GO:0022011:myelina…	GO:0005886:plasma membrane;	GO:0005518:collagen binding;GO:0050840:extracellular matrix binding;GO:0004930:G protein-coupled receptor activity;GO:0043236:laminin binding;	K08463	-
gene-adgrg7.1	3782	0	0	0	0	0	0	1	0.01	0	0	0	0	0	0	1	0.01	0	0	NC_007133.7	28587872	28603508	-	adgrg7.1	adhesion G protein-coupled receptor G7%2C tandem duplicate 1	-	-	-	K08464	-
gene-adgrl1.1	1474	0	0	0	0	0	0	2	0.05	0	0	0	0	0	0	0	0	0	0	NC_007112.7	58690565	58698223	-	adgrl1.1	adhesion G protein-coupled receptor L1.1	GO:0007189:adenylate cyclase-activating G protein-coupled receptor signaling pathway;GO:0035584:calcium-mediated signaling using intracellular calcium source;GO:0007166:cell surface receptor signaling pathway;GO:0007186:G protein-coupled receptor signaling pathway;GO:0007157:heterophilic cell-cell adhesion via plasma membrane cell adhesion molecules;GO:0090129:positive regulation of synapse matur…	GO:0030424:axon;GO:0030426:growth cone;GO:0016020:membrane;GO:0043005:neuron projection;GO:0005886:plasma membrane;GO:0014069:postsynaptic density;GO:0042734:presynaptic membrane;GO:0045202:synapse;	GO:0030246:carbohydrate binding;GO:0050839:cell adhesion molecule binding;GO:0004930:G protein-coupled receptor activity;GO:0016524:latrotoxin receptor activity;	K04592	-
gene-adgrl1a	8246	0	0	1	0.01	7	0.04	2	0.01	9	0.05	0	0	4	0.02	1	0.01	3	0.02	NC_007114.7	47496325	47876413	-	adgrl1a	adhesion G protein-coupled receptor L1a%2C transcript variant X2	GO:0035584:calcium-mediated signaling using intracellular calcium source;GO:0007166:cell surface receptor signaling pathway;GO:0007157:heterophilic cell-cell adhesion via plasma membrane cell adhesion molecules;GO:0090129:positive regulation of synapse maturation;GO:0007165:signal transduction;GO:0007189:adenylate cyclase-activating G protein-coupled receptor signaling pathway;GO:0051965:positive…	GO:0030424:axon;GO:0005615:extracellular space;GO:0030426:growth cone;GO:0043005:neuron projection;GO:0005886:plasma membrane;GO:0042734:presynaptic membrane;GO:0045202:synapse;GO:0098978:glutamatergic synapse;GO:0014069:postsynaptic density;	GO:0030246:carbohydrate binding;GO:0050839:cell adhesion molecule binding;GO:0004930:G protein-coupled receptor activity;GO:0016524:latrotoxin receptor activity;GO:0015643:toxic substance binding;	K04592	-
gene-adgrl1a-2	7577	0	0	0	0	0	0	0	0	0	0	0	0	0	0	0	0	0	0	NW_018394541.1	213770	269272	-	adgrl1a	adhesion G protein-coupled receptor L1a%2C transcript variant X4	GO:0007189:adenylate cyclase-activating G protein-coupled receptor signaling pathway;GO:0035584:calcium-mediated signaling using intracellular calcium source;GO:0007166:cell surface receptor signaling pathway;GO:0007157:heterophilic cell-cell adhesion via plasma membrane cell adhesion molecules;GO:0051965:positive regulation of synapse assembly;GO:0090129:positive regulation of synapse maturation;	GO:0030424:axon;GO:0098978:glutamatergic synapse;GO:0030426:growth cone;GO:0043005:neuron projection;GO:0005886:plasma membrane;GO:0014069:postsynaptic density;GO:0042734:presynaptic membrane;GO:0045202:synapse;	GO:0030246:carbohydrate binding;GO:0050839:cell adhesion molecule binding;GO:0004930:G protein-coupled receptor activity;GO:0016524:latrotoxin receptor activity;GO:0015643:toxic substance binding;	K04592	-
gene-adgrl2a	7511	102	0.59	193	1.15	291	1.67	35	0.18	394	2.26	182	1.07	231	1.35	319	1.85	291	1.72	NC_007122.7	7528605	7736929	+	adgrl2a	adhesion G protein-coupled receptor L2a%2C transcript variant X2	GO:0007189:adenylate cyclase-activating G protein-coupled receptor signaling pathway;GO:0007420:brain development;GO:0007166:cell surface receptor signaling pathway;GO:0007186:G protein-coupled receptor signaling pathway;GO:0051965:positive regulation of synapse assembly;GO:0009617:response to bacterium;GO:0050808:synapse organization;GO:0007165:signal transduction;	GO:0016020:membrane;GO:0043005:neuron projection;GO:0005886:plasma membrane;GO:0098978:glutamatergic synapse;GO:0045211:postsynaptic membrane;GO:0005615:extracellular space;	GO:0030246:carbohydrate binding;GO:0004930:G protein-coupled receptor activity;GO:0016524:latrotoxin receptor activity;GO:0030165:PDZ domain binding;	K04593	-
gene-adgrl3.1	6926	82	0.51	156	1.01	281	1.75	47	0.26	280	1.74	220	1.41	179	1.13	210	1.32	156	1	NC_007112.7	22943546	23157716	-	adgrl3.1	adhesion G protein-coupled receptor L3.1%2C transcript variant X1	GO:0007189:adenylate cyclase-activating G protein-coupled receptor signaling pathway;GO:0035584:calcium-mediated signaling using intracellular calcium source;GO:0007166:cell surface receptor signaling pathway;GO:0007186:G protein-coupled receptor signaling pathway;GO:0007157:heterophilic cell-cell adhesion via plasma membrane cell adhesion molecules;GO:0090129:positive regulation of synapse matur…	GO:0030424:axon;GO:0030426:growth cone;GO:0016020:membrane;GO:0043005:neuron projection;GO:0005886:plasma membrane;GO:0014069:postsynaptic density;GO:0042734:presynaptic membrane;GO:0045202:synapse;GO:0005615:extracellular space;	GO:0030246:carbohydrate binding;GO:0050839:cell adhesion molecule binding;GO:0004930:G protein-coupled receptor activity;GO:0016524:latrotoxin receptor activity;	K04594	-
gene-adgrl4	2491	26	0.45	37	0.67	83	1.44	32	0.49	122	2.11	86	1.53	69	1.21	71	1.24	83	1.48	NC_007122.7	7383213	7410314	-	adgrl4	adhesion G protein-coupled receptor L4	GO:0007189:adenylate cyclase-activating G protein-coupled receptor signaling pathway;GO:0009653:anatomical structure morphogenesis;GO:0007166:cell surface receptor signaling pathway;GO:0048731:system development;	GO:0005886:plasma membrane;	GO:0005509:calcium ion binding;GO:0004930:G protein-coupled receptor activity;	K04595	-
gene-adgrv1	19362	52	0.12	100	0.23	164	0.37	55	0.11	142	0.32	9	0.02	6	0.01	94	0.21	108	0.25	NC_007116.7	48683336	48940174	+	adgrv1	adhesion G protein-coupled receptor V1	GO:0007166:cell surface receptor signaling pathway;GO:0071277:cellular response to calcium ion;GO:0042462:eye photoreceptor cell development;GO:0007194:negative regulation of adenylate cyclase activity;GO:0010739:positive regulation of protein kinase A signaling;GO:0090037:positive regulation of protein kinase C signaling;GO:0031647:regulation of protein stability;GO:0097264:self proteolysis;GO:0…	GO:0005737:cytoplasm;GO:0001917:photoreceptor inner segment;GO:0032420:stereocilium;GO:0060171:stereocilium membrane;	GO:0010855:adenylate cyclase inhibitor activity;GO:0004930:G protein-coupled receptor activity;GO:0001965:G-protein alpha-subunit binding;GO:0016787:hydrolase activity;	K18263	-
gene-adh5	1291	40	1.35	39	1.36	86	2.88	60	1.78	28	0.94	35	1.2	71	2.41	69	2.33	100	3.43	NC_007125.7	43590823	43602941	-	adh5	alcohol dehydrogenase 5	GO:0006069:ethanol oxidation;	GO:0005737:cytoplasm;	GO:0004022:alcohol dehydrogenase (NAD+) activity;GO:0106322:S-(hydroxymethyl)glutathione dehydrogenase NAD activity;GO:0106321:S-(hydroxymethyl)glutathione dehydrogenase NADP activity;GO:0008270:zinc ion binding;	K00121	ko00010 Glycolysis / Gluconeogenesis;ko00071 Fatty acid degradation;ko00350 Tyrosine metabolism;ko00620 Pyruvate metabolism;ko00830 Retinol metabolism;ko00980 Metabolism of xenobiotics by cytochrome P450;ko00982 Drug metabolism - cytochrome P450;ko01100 Metabolic pathways;ko01200 Carbon metabolism;ko04936 Alcoholic liver disease;;
gene-adh5-2	1291	461	15.5	337	11.73	461	15.41	349	10.37	316	10.56	367	12.58	414	14.06	409	13.81	702	24.09	NW_018394930.1	218042	230200	-	adh5	alcohol dehydrogenase 5	-	-	-	-	-
gene-adh8a	1480	0	0	0	0	0	0	0	0	0	0	1	0.03	0	0	0	0	0	0	NC_007124.7	12653974	12660364	-	adh8a	alcohol dehydrogenase 8a	-	GO:0005737:cytoplasm;	GO:0004022:alcohol dehydrogenase (NAD+) activity;GO:0008270:zinc ion binding;	-	-
gene-adh8a-2	1480	0	0	0	0	0	0	0	0	0	0	0	0	0	0	0	0	0	0	NW_018394870.1	93040	99430	-	adh8a	alcohol dehydrogenase 8a	-	-	-	-	-
gene-adh8b	1648	35	0.92	35	0.95	39	1.02	18	0.42	58	1.52	90	2.42	56	1.49	54	1.43	40	1.08	NC_007124.7	12633218	12646754	-	adh8b	alcohol dehydrogenase 8b	-	GO:0005737:cytoplasm;	GO:0004022:alcohol dehydrogenase (NAD+) activity;GO:0008270:zinc ion binding;	-	-
gene-adh8b-2	1484	0	0	0	0	0	0	0	0	0	0	0	0	0	0	0	0	0	0	NW_018394870.1	72326	85818	-	adh8b	alcohol dehydrogenase 8b	-	-	-	-	-
gene-adhfe1	1995	980	21.33	1147	25.83	1261	27.29	793	15.25	1294	27.99	1215	26.96	1208	26.54	1196	26.14	1327	29.46	NC_007113.7	42095487	42109575	-	adhfe1	alcohol dehydrogenase%2C iron containing%2C 1	GO:0006539:glutamate catabolic process via 2-oxoglutarate;GO:0006629:lipid metabolic process;	GO:0005739:mitochondrion;	GO:0004022:alcohol dehydrogenase (NAD+) activity;GO:0047988:hydroxyacid-oxoacid transhydrogenase activity;GO:0046872:metal ion binding;	K11173	-
gene-adi1	1341	106	3.43	165	5.53	353	11.36	80	2.29	453	14.58	216	7.13	169	5.52	360	11.71	240	7.93	NC_007128.7	51224462	51229737	+	adi1	acireductone dioxygenase 1	GO:0019509:L-methionine salvage from methylthioadenosine;GO:0006555:methionine metabolic process;	GO:0005737:cytoplasm;GO:0005634:nucleus;GO:0005886:plasma membrane;	GO:0010308:acireductone dioxygenase (Ni2+-requiring) activity;GO:0010309:acireductone dioxygenase [iron(II)-requiring] activity;GO:0005506:iron ion binding;GO:0016151:nickel cation binding;GO:0016491:oxidoreductase activity;	K08967	ko00270 Cysteine and methionine metabolism;ko01100 Metabolic pathways;;
gene-adipoqa	1821	1	0.02	2	0.05	72	1.71	11	0.23	156	3.7	52	1.26	64	1.54	73	1.75	59	1.44	NC_007135.7	26276379	26279268	+	adipoqa	adiponectin%2C C1Q and collagen domain containing%2C a	GO:0050873:brown fat cell differentiation;GO:0071320:cellular response to cAMP;GO:0071872:cellular response to epinephrine stimulus;GO:0032869:cellular response to insulin stimulus;GO:0071466:cellular response to xenobiotic stimulus;GO:0007623:circadian rhythm;GO:0070994:detection of oxidative stress;GO:0006635:fatty acid beta-oxidation;GO:0019395:fatty acid oxidation;GO:0010467:gene expression;G…	GO:0071944:cell periphery;GO:0009986:cell surface;GO:0005581:collagen trimer;GO:0005783:endoplasmic reticulum;GO:0005615:extracellular space;GO:0048471:perinuclear region of cytoplasm;GO:0032991:protein-containing complex;	GO:0005179:hormone activity;GO:0042802:identical protein binding;GO:0042803:protein homodimerization activity;GO:0033691:sialic acid binding;GO:0005102:signaling receptor binding;	K07296	ko03320 PPAR signaling pathway;ko04152 AMPK signaling pathway;ko04211 Longevity regulating pathway;ko04920 Adipocytokine signaling pathway;ko04930 Type II diabetes mellitus;ko04932 Non-alcoholic fatty liver disease;ko04936 Alcoholic liver disease;;
gene-adipoqb	1115	0	0	0	0	0	0	0	0	0	0	0	0	0	0	0	0	0	0	NC_007113.7	4490604	4496355	-	adipoqb	adiponectin%2C C1Q and collagen domain containing%2C b	GO:0050873:brown fat cell differentiation;GO:0032869:cellular response to insulin stimulus;GO:0071466:cellular response to xenobiotic stimulus;GO:0070994:detection of oxidative stress;GO:0006635:fatty acid beta-oxidation;GO:0019395:fatty acid oxidation;GO:0042593:glucose homeostasis;GO:0006006:glucose metabolic process;GO:0034383:low-density lipoprotein particle clearance;GO:0045776:negative regu…	GO:0071944:cell periphery;GO:0009986:cell surface;GO:0005581:collagen trimer;GO:0005783:endoplasmic reticulum;GO:0005615:extracellular space;GO:0048471:perinuclear region of cytoplasm;	GO:0005179:hormone activity;GO:0042802:identical protein binding;GO:0033691:sialic acid binding;GO:0005102:signaling receptor binding;	K07296	ko03320 PPAR signaling pathway;ko04152 AMPK signaling pathway;ko04211 Longevity regulating pathway;ko04920 Adipocytokine signaling pathway;ko04930 Type II diabetes mellitus;ko04932 Non-alcoholic fatty liver disease;ko04936 Alcoholic liver disease;;
gene-adipor1a	2519	113	1.95	95	1.69	234	4.01	44	0.67	253	4.33	140	2.46	212	3.69	158	2.74	179	3.15	NC_007122.7	24800070	24814539	+	adipor1a	adiponectin receptor 1a	GO:0033211:adiponectin-activated signaling pathway;GO:0019395:fatty acid oxidation;GO:0042593:glucose homeostasis;GO:0009755:hormone-mediated signaling pathway;GO:0033210:leptin-mediated signaling pathway;GO:0030308:negative regulation of cell growth;GO:0010633:negative regulation of epithelial cell migration;GO:0010719:negative regulation of epithelial to mesenchymal transition;GO:1901223:negati…	GO:0005886:plasma membrane;	GO:0097003:adipokinetic hormone receptor activity;GO:0055100:adiponectin binding;GO:0042802:identical protein binding;GO:0046872:metal ion binding;GO:0019901:protein kinase binding;GO:0038023:signaling receptor activity;	K07297	ko04152 AMPK signaling pathway;ko04211 Longevity regulating pathway;ko04920 Adipocytokine signaling pathway;ko04932 Non-alcoholic fatty liver disease;ko04936 Alcoholic liver disease;;
gene-adipor1a-2	2006	17	0.37	12	0.27	38	0.82	8	0.15	37	0.8	45	0.99	60	1.31	55	1.2	40	0.88	NW_018394820.1	295152	309108	+	adipor1a	adiponectin receptor 1a	-	-	-	-	-
gene-adipor1a-3	513	7	0.59	6	0.53	10	0.84	9	0.67	13	1.09	15	1.29	13	1.11	6	0.51	13	1.12	NW_018394821.1	1	513	+	adipor1a	adiponectin receptor 1a	-	-	-	-	-
gene-adipor1b	1597	1551	42.16	1464	41.19	1752	47.36	1349	32.41	1807	48.83	1431	39.66	1737	47.67	1891	51.63	1970	54.64	NC_007119.7	28358161	28365548	+	adipor1b	adiponectin receptor 1b	GO:0033211:adiponectin-activated signaling pathway;GO:0019395:fatty acid oxidation;GO:0042593:glucose homeostasis;GO:0009755:hormone-mediated signaling pathway;GO:0033210:leptin-mediated signaling pathway;GO:0030308:negative regulation of cell growth;GO:0010633:negative regulation of epithelial cell migration;GO:0010719:negative regulation of epithelial to mesenchymal transition;GO:1901223:negati…	GO:0005886:plasma membrane;	GO:0097003:adipokinetic hormone receptor activity;GO:0055100:adiponectin binding;GO:0042802:identical protein binding;GO:0046872:metal ion binding;GO:0019901:protein kinase binding;GO:0038023:signaling receptor activity;	K07297	ko04152 AMPK signaling pathway;ko04211 Longevity regulating pathway;ko04920 Adipocytokine signaling pathway;ko04932 Non-alcoholic fatty liver disease;ko04936 Alcoholic liver disease;;
gene-adipor2	1773	319	7.81	423	10.72	494	12.03	577	12.49	781	19.01	326	8.14	689	17.03	623	15.32	503	12.57	NC_007115.7	8670667	8706720	+	adipor2	adiponectin receptor 2%2C transcript variant X1	GO:0033211:adiponectin-activated signaling pathway;GO:0071398:cellular response to fatty acid;GO:0019395:fatty acid oxidation;GO:0007565:female pregnancy;GO:0042593:glucose homeostasis;GO:0007507:heart development;GO:0009755:hormone-mediated signaling pathway;GO:0030308:negative regulation of cell growth;GO:0010629:negative regulation of gene expression;GO:0061871:negative regulation of hepatic s…	GO:0005886:plasma membrane;	GO:0097003:adipokinetic hormone receptor activity;GO:0055100:adiponectin binding;GO:0042802:identical protein binding;GO:0046872:metal ion binding;GO:0038023:signaling receptor activity;	K07297	ko04152 AMPK signaling pathway;ko04211 Longevity regulating pathway;ko04920 Adipocytokine signaling pathway;ko04932 Non-alcoholic fatty liver disease;ko04936 Alcoholic liver disease;;
gene-adka	2715	894	14.29	888	14.7	1431	22.75	649	9.17	2450	38.94	1703	27.76	1962	31.67	1833	29.44	1690	27.57	NC_007124.7	24918594	25199279	-	adka	adenosine kinase a%2C transcript variant 2	GO:0044209:AMP salvage;GO:0106383:dAMP salvage;GO:0006175:dATP biosynthetic process;GO:0032263:GMP salvage;GO:0016310:phosphorylation;GO:0006144:purine nucleobase metabolic process;GO:0006166:purine ribonucleoside salvage;GO:0009156:ribonucleoside monophosphate biosynthetic process;	GO:0005829:cytosol;GO:0005654:nucleoplasm;GO:0005634:nucleus;GO:0005886:plasma membrane;	GO:0004001:adenosine kinase activity;GO:0005524:ATP binding;GO:0004136:deoxyadenosine kinase activity;GO:0046872:metal ion binding;GO:0003723:RNA binding;	K00856	ko00230 Purine metabolism;ko01100 Metabolic pathways;ko01232 Nucleotide metabolism;;
gene-adkb	1827	4727	112.32	4260	104.77	4496	106.23	6982	146.63	4376	103.37	5007	121.3	4491	107.74	4879	116.45	5266	127.67	NC_007123.7	46842395	46868003	+	adkb	adenosine kinase b	GO:0044209:AMP salvage;GO:0106383:dAMP salvage;GO:0006175:dATP biosynthetic process;GO:0032263:GMP salvage;GO:0016310:phosphorylation;GO:0006144:purine nucleobase metabolic process;GO:0006166:purine ribonucleoside salvage;GO:0009156:ribonucleoside monophosphate biosynthetic process;	GO:0005829:cytosol;GO:0005654:nucleoplasm;GO:0005634:nucleus;GO:0005886:plasma membrane;	GO:0004001:adenosine kinase activity;GO:0005524:ATP binding;GO:0004136:deoxyadenosine kinase activity;GO:0046872:metal ion binding;GO:0003723:RNA binding;	K00856	ko00230 Purine metabolism;ko01100 Metabolic pathways;ko01232 Nucleotide metabolism;;
gene-adm2a	1779	0	0	0	0	0	0	0	0	0	0	1	0.02	0	0	1	0.02	5	0.12	NC_007115.7	9880647	9891829	-	adm2a	adrenomedullin 2a	GO:0007189:adenylate cyclase-activating G protein-coupled receptor signaling pathway;GO:0001525:angiogenesis;GO:0007586:digestion;GO:0007631:feeding behavior;GO:0045776:negative regulation of blood pressure;GO:0045766:positive regulation of angiogenesis;GO:0010628:positive regulation of gene expression;GO:0010460:positive regulation of heart rate;GO:0006468:protein phosphorylation;GO:0003073:regu…	GO:0005576:extracellular region;	GO:0005179:hormone activity;GO:0044877:protein-containing complex binding;	-	-
gene-adm2a-2	1779	0	0	0	0	0	0	0	0	0	0	0	0	0	0	0	0	1	0.02	NW_018395230.1	304838	316096	-	adm2a	adrenomedullin 2a	-	-	-	-	-
gene-adm2b	1716	0	0	0	0	0	0	0	0	0	0	0	0	1	0.03	0	0	0	0	NC_007129.7	6753074	6766681	-	adm2b	adrenomedullin 2b	GO:0007189:adenylate cyclase-activating G protein-coupled receptor signaling pathway;GO:0001525:angiogenesis;GO:0007586:digestion;GO:0007631:feeding behavior;GO:0045776:negative regulation of blood pressure;GO:0045766:positive regulation of angiogenesis;GO:0010628:positive regulation of gene expression;GO:0010460:positive regulation of heart rate;GO:0006468:protein phosphorylation;GO:0003073:regu…	GO:0005576:extracellular region;	GO:0005179:hormone activity;GO:0044877:protein-containing complex binding;	-	-
gene-adma	1595	0	0	0	0	2	0.05	0	0	0	0	0	0	0	0	0	0	0	0	NC_007118.7	66874763	66876959	-	adma	adrenomedullin a	-	-	-	K12333	ko04080 Neuroactive ligand-receptor interaction;ko04270 Vascular smooth muscle contraction;;
gene-admb	1526	0	0	0	0	0	0	0	0	0	0	0	0	0	0	0	0	0	0	NC_007129.7	16798858	16801051	-	admb	adrenomedullin b%2C transcript variant X1	-	-	-	-	-
gene-admb-2	1526	0	0	0	0	0	0	0	0	0	0	0	0	0	0	0	0	0	0	NW_018395017.1	503630	505823	-	admb	adrenomedullin b%2C transcript variant X1	-	-	-	-	-
gene-admb-3	1526	0	0	0	0	0	0	0	0	0	0	0	0	0	0	0	0	0	0	NW_018395338.1	13595	15788	-	admb	adrenomedullin b%2C transcript variant X1	-	-	-	-	-
gene-admp	1864	0	0	0	0	0	0	0	0	0	0	0	0	0	0	0	0	0	0	NC_007113.7	53484901	53500926	-	admp	anti-dorsalizing morphogenic protein	-	-	-	-	-
gene-adnp2a	3714	160	1.87	353	4.27	1063	12.36	186	1.92	2569	29.85	934	11.13	951	11.22	1129	13.26	704	8.4	NC_007127.7	25373723	25380902	-	adnp2a	ADNP homeobox 2a	GO:0043249:erythrocyte maturation;GO:0010468:regulation of gene expression;	GO:0005634:nucleus;	GO:0003677:DNA binding;GO:0046872:metal ion binding;	-	-
gene-adnp2b	6066	1503	10.76	2192	16.24	4159	29.6	755	4.78	6996	49.77	4838	35.3	5599	40.46	6452	46.38	6907	50.44	NC_007130.7	20785699	20792473	+	adnp2b	ADNP homeobox 2b%2C transcript variant X2	-	-	-	-	-
gene-adnpa	3658	232	2.75	269	3.3	276	3.26	204	2.14	425	5.01	270	3.27	276	3.31	342	4.08	321	3.89	NC_007122.7	25403540	25408636	+	adnpa	activity-dependent neuroprotector homeobox a	GO:0043249:erythrocyte maturation;GO:0010468:regulation of gene expression;	GO:0005737:cytoplasm;GO:0005634:nucleus;	GO:0008013:beta-catenin binding;GO:0003677:DNA binding;GO:0046872:metal ion binding;	-	-
gene-adnpa-2	3658	0	0	0	0	0	0	0	0	0	0	0	0	0	0	0	0	0	0	NW_018394822.1	29482	34578	+	adnpa	activity-dependent neuroprotector homeobox a	-	-	-	-	-
gene-adnpb	5014	875	7.58	956	8.57	1046	9.01	496	3.8	1411	12.14	989	8.73	1059	9.26	1077	9.37	1030	9.1	NC_007134.7	20517798	20528547	+	adnpb	activity-dependent neuroprotector homeobox b	GO:0032147:activation of protein kinase activity;GO:0033484:intracellular nitric oxide homeostasis;GO:0031668:cellular response to extracellular stimulus;GO:0019934:cGMP-mediated signaling;GO:0044849:estrous cycle;GO:0010629:negative regulation of gene expression;GO:0043524:negative regulation of neuron apoptotic process;GO:0032091:negative regulation of protein binding;GO:0001933:negative regula…	GO:0030424:axon;GO:0005694:chromosome;GO:0005737:cytoplasm;GO:0030425:dendrite;GO:0005615:extracellular space;GO:0043025:neuronal cell body;GO:0005634:nucleus;GO:0090575:RNA polymerase II transcription regulator complex;	GO:0008013:beta-catenin binding;GO:0048487:beta-tubulin binding;GO:0003682:chromatin binding;GO:0005507:copper ion binding;GO:0000981:DNA-binding transcription factor activity, RNA polymerase II-specific;GO:0042277:peptide binding;GO:0000977:RNA polymerase II transcription regulatory region sequence-specific DNA binding;	-	-
gene-adnpb-2	4455	76	0.74	139	1.4	111	1.08	59	0.51	216	2.09	9	0.09	11	0.11	178	1.74	121	1.2	NW_018395143.1	242720	252754	+	adnpb	activity-dependent neuroprotector homeobox b	-	-	-	-	-
gene-adoa	1646	111	2.93	168	4.59	223	5.85	320	7.46	195	5.11	156	4.19	146	3.89	110	2.91	147	3.96	NC_007123.7	8474868	8476513	+	adoa	2-aminoethanethiol (cysteamine) dioxygenase a	GO:0071456:cellular response to hypoxia;	GO:0005739:mitochondrion;	GO:0047800:cysteamine dioxygenase activity;GO:0005506:iron ion binding;	-	-
gene-adob	1806	36	0.87	64	1.59	158	3.78	15	0.32	319	7.62	144	3.53	222	5.39	272	6.57	231	5.67	NC_007128.7	43659940	43661745	+	adob	2-aminoethanethiol (cysteamine) dioxygenase b	GO:0071456:cellular response to hypoxia;	GO:0005739:mitochondrion;	GO:0047800:cysteamine dioxygenase activity;GO:0005506:iron ion binding;	K10712	ko00430 Taurine and hypotaurine metabolism;ko01100 Metabolic pathways;;
gene-adora1b	1026	0	0	0	0	0	0	0	0	0	0	0	0	0	0	0	0	2	0.09	NC_007119.7	24122498	24135171	-	adora1b	adenosine A1 receptor b	GO:0007193:adenylate cyclase-inhibiting G protein-coupled receptor signaling pathway;GO:0097190:apoptotic signaling pathway;GO:0007267:cell-cell signaling;GO:0050890:cognition;GO:0050965:detection of temperature stimulus involved in sensory perception of pain;GO:0060079:excitatory postsynaptic potential;GO:0055089:fatty acid homeostasis;GO:0007186:G protein-coupled receptor signaling pathway;GO:0…	GO:0030673:axolemma;GO:0016323:basolateral plasma membrane;GO:0044305:calyx of Held;GO:0030425:dendrite;GO:0043197:dendritic spine;GO:0005783:endoplasmic reticulum;GO:0043025:neuronal cell body;GO:0005886:plasma membrane;GO:0014069:postsynaptic density;GO:0045211:postsynaptic membrane;GO:0048786:presynaptic active zone;GO:0042734:presynaptic membrane;GO:0045202:synapse;GO:0043195:terminal bouton;	GO:0001609:G protein-coupled adenosine receptor activity;GO:0004930:G protein-coupled receptor activity;GO:0001664:G protein-coupled receptor binding;GO:0031683:G-protein beta/gamma-subunit complex binding;GO:0031072:heat shock protein binding;GO:0032795:heterotrimeric G-protein binding;GO:0046982:protein heterodimerization activity;GO:0001883:purine nucleoside binding;	K04265	ko04022 cGMP-PKG signaling pathway;ko04024 cAMP signaling pathway;ko04071 Sphingolipid signaling pathway;ko04080 Neuroactive ligand-receptor interaction;ko04923 Regulation of lipolysis in adipocytes;ko04924 Renin secretion;ko05032 Morphine addiction;;
gene-adora2aa	2436	0	0	0	0	0	0	0	0	0	0	0	0	0	0	1	0.02	0	0	NC_007119.7	30663831	30681854	+	adora2aa	adenosine A2a receptor a	GO:0007189:adenylate cyclase-activating G protein-coupled receptor signaling pathway;GO:0007188:adenylate cyclase-modulating G protein-coupled receptor signaling pathway;GO:0006915:apoptotic process;GO:0097190:apoptotic signaling pathway;GO:0048143:astrocyte activation;GO:0008015:blood circulation;GO:0007596:blood coagulation;GO:0007267:cell-cell signaling;GO:0006968:cellular defense response;GO:…	GO:0030673:axolemma;GO:0030425:dendrite;GO:0012505:endomembrane system;GO:0098978:glutamatergic synapse;GO:0005882:intermediate filament;GO:0016020:membrane;GO:0043025:neuronal cell body;GO:0005886:plasma membrane;GO:0014069:postsynaptic density;GO:0045211:postsynaptic membrane;GO:0048786:presynaptic active zone;GO:0042734:presynaptic membrane;	GO:0051393:alpha-actinin binding;GO:0019899:enzyme binding;GO:0001609:G protein-coupled adenosine receptor activity;GO:0004930:G protein-coupled receptor activity;GO:0042802:identical protein binding;GO:0008289:lipid binding;GO:0044877:protein-containing complex binding;GO:0031802:type 5 metabotropic glutamate receptor binding;	K04266	ko04015 Rap1 signaling pathway;ko04020 Calcium signaling pathway;ko04024 cAMP signaling pathway;ko04080 Neuroactive ligand-receptor interaction;ko04270 Vascular smooth muscle contraction;ko05012 Parkinson disease;ko05034 Alcoholism;;
gene-adora2aa-2	1373	0	0	0	0	0	0	0	0	0	0	0	0	0	0	0	0	0	0	NW_018394731.1	271656	281763	+	adora2aa	adenosine A2a receptor a	-	-	-	-	-
gene-adora2ab	3652	2	0.02	1	0.01	0	0	0	0	0	0	1	0.01	0	0	3	0.04	0	0	NC_007132.7	13293491	13312790	+	adora2ab	adenosine A2a receptor b	GO:0007189:adenylate cyclase-activating G protein-coupled receptor signaling pathway;GO:0007188:adenylate cyclase-modulating G protein-coupled receptor signaling pathway;GO:0006915:apoptotic process;GO:0097190:apoptotic signaling pathway;GO:0048143:astrocyte activation;GO:0008015:blood circulation;GO:0007596:blood coagulation;GO:0007267:cell-cell signaling;GO:0006968:cellular defense response;GO:…	GO:0030673:axolemma;GO:0030425:dendrite;GO:0012505:endomembrane system;GO:0098978:glutamatergic synapse;GO:0005882:intermediate filament;GO:0016020:membrane;GO:0043025:neuronal cell body;GO:0005886:plasma membrane;GO:0014069:postsynaptic density;GO:0045211:postsynaptic membrane;GO:0048786:presynaptic active zone;GO:0042734:presynaptic membrane;	GO:0051393:alpha-actinin binding;GO:0019899:enzyme binding;GO:0001609:G protein-coupled adenosine receptor activity;GO:0004930:G protein-coupled receptor activity;GO:0042802:identical protein binding;GO:0008289:lipid binding;GO:0044877:protein-containing complex binding;GO:0031802:type 5 metabotropic glutamate receptor binding;	K04266	ko04015 Rap1 signaling pathway;ko04020 Calcium signaling pathway;ko04024 cAMP signaling pathway;ko04080 Neuroactive ligand-receptor interaction;ko04270 Vascular smooth muscle contraction;ko05012 Parkinson disease;ko05034 Alcoholism;;
gene-adora2b	2723	3	0.05	0	0	1	0.02	3	0.04	7	0.11	1	0.02	1	0.02	0	0	1	0.02	NC_007116.7	62780249	62801777	-	adora2b	adenosine A2b receptor	GO:0007189:adenylate cyclase-activating G protein-coupled receptor signaling pathway;GO:0031668:cellular response to extracellular stimulus;GO:0019934:cGMP-mediated signaling;GO:0007186:G protein-coupled receptor signaling pathway;GO:0043303:mast cell degranulation;GO:0010753:positive regulation of cGMP-mediated signaling;GO:0032722:positive regulation of chemokine production;GO:0002882:positive …	GO:0098978:glutamatergic synapse;GO:0005886:plasma membrane;GO:0098793:presynapse;GO:0098685:Schaffer collateral - CA1 synapse;	GO:0001609:G protein-coupled adenosine receptor activity;GO:0004930:G protein-coupled receptor activity;	K04267	ko04015 Rap1 signaling pathway;ko04020 Calcium signaling pathway;ko04080 Neuroactive ligand-receptor interaction;ko04270 Vascular smooth muscle contraction;ko05034 Alcoholism;;
gene-adpgk	2710	91	1.46	71	1.18	214	3.41	20	0.28	171	2.72	57	0.93	140	2.26	51	0.82	159	2.6	NC_007136.7	2707385	2723977	-	adpgk	ADP-dependent glucokinase	GO:0005975:carbohydrate metabolic process;GO:0006006:glucose metabolic process;GO:0061620:glycolytic process through glucose-6-phosphate;	GO:0005783:endoplasmic reticulum;GO:0005789:endoplasmic reticulum membrane;GO:0005576:extracellular region;GO:0016020:membrane;	GO:0043843:ADP-specific glucokinase activity;GO:0046872:metal ion binding;	K08074	ko00010 Glycolysis / Gluconeogenesis;ko01100 Metabolic pathways;ko01200 Carbon metabolism;;
gene-adpgk-2	2476	52	0.91	81	1.47	62	1.08	55	0.85	79	1.38	68	1.22	62	1.1	72	1.27	51	0.91	NW_018395186.1	108413	124771	-	adpgk	ADP-dependent glucokinase	-	-	-	-	-
gene-adpgk2	2167	386	7.73	604	12.52	752	14.98	329	5.83	1082	21.55	722	14.75	915	18.51	705	14.19	760	15.54	NC_007128.7	11447657	11466708	-	adpgk2	ADP-dependent glucokinase 2	-	-	-	K08074	ko00010 Glycolysis / Gluconeogenesis;ko01100 Metabolic pathways;ko01200 Carbon metabolism;;
gene-adprh	1713	9	0.23	23	0.6	56	1.41	1	0.02	98	2.47	38	0.98	67	1.71	31	0.79	75	1.94	NC_007123.7	15148625	15196223	+	adprh	ADP-ribosylarginine hydrolase	-	-	-	K01245	-
gene-adprhl1	5007	2	0.02	0	0	0	0	0	0	0	0	1	0.01	0	0	0	0	1	0.01	NC_007112.7	197236	206299	-	adprhl1	ADP-ribosylhydrolase like 1	GO:0003242:cardiac chamber ballooning;GO:0055003:cardiac myofibril assembly;GO:0051725:protein de-ADP-ribosylation;	GO:0030017:sarcomere;	GO:0003875:ADP-ribosylarginine hydrolase activity;GO:0000287:magnesium ion binding;	-	-
gene-adprhl2	1760	0	0	0	0	0	0	0	0	0	0	0	0	0	0	0	0	0	0	NC_007128.7	31611863	31619274	+	adprhl2	ADP-ribosylhydrolase like 2%2C transcript variant X1	GO:0006281:DNA repair;GO:0060546:negative regulation of necroptotic process;GO:0140290:peptidyl-serine ADP-deribosylation;	GO:0005759:mitochondrial matrix;GO:0005739:mitochondrion;GO:0005634:nucleus;GO:0090734:site of DNA damage;	GO:0140292:ADP-ribosylserine hydrolase activity;GO:0004553:hydrolase activity, hydrolyzing O-glycosyl compounds;GO:0000287:magnesium ion binding;GO:0061463:O-acetyl-ADP-ribose deacetylase activity;GO:0004649:poly(ADP-ribose) glycohydrolase activity;	K11687	-
gene-adprhl2-2	1614	1	0.03	0	0	6	0.16	0	0	1	0.03	1	0.03	1	0.03	1	0.03	0	0	NW_018394997.1	513949	521360	+	adprhl2	ADP-ribosylhydrolase like 2	-	-	-	-	-
gene-adprm	2456	9	0.16	11	0.2	57	1	6	0.09	29	0.51	14	0.25	11	0.2	10	0.18	32	0.58	NC_007123.7	288105	291317	-	adprm	ADP-ribose/CDP-alcohol diphosphatase%2C manganese-dependent	-	-	GO:0008663:2',3'-cyclic-nucleotide 2'-phosphodiesterase activity;GO:0047631:ADP-ribose diphosphatase activity;GO:0047734:CDP-glycerol diphosphatase activity;GO:0030145:manganese ion binding;	K01517	ko00230 Purine metabolism;ko00564 Glycerophospholipid metabolism;ko01100 Metabolic pathways;;
gene-adra1aa	2781	0	0	2	0.03	0	0	0	0	2	0.03	1	0.02	0	0	0	0	0	0	NC_007119.7	5024468	5080889	+	adra1aa	adrenoceptor alpha 1Aa	GO:0071880:adenylate cyclase-activating adrenergic receptor signaling pathway;GO:0007267:cell-cell signaling;GO:0007200:phospholipase C-activating G protein-coupled receptor signaling pathway;GO:0007204:positive regulation of cytosolic calcium ion concentration;GO:0001996:positive regulation of heart rate by epinephrine-norepinephrine;GO:0043410:positive regulation of MAPK cascade;GO:0045907:posi…	GO:0005886:plasma membrane;	GO:0004937:alpha1-adrenergic receptor activity;GO:0004930:G protein-coupled receptor activity;	K04135	ko04020 Calcium signaling pathway;ko04022 cGMP-PKG signaling pathway;ko04080 Neuroactive ligand-receptor interaction;ko04152 AMPK signaling pathway;ko04261 Adrenergic signaling in cardiomyocytes;ko04270 Vascular smooth muscle contraction;ko04970 Salivary secretion;;
gene-adra1ab	2004	0	0	0	0	0	0	0	0	0	0	0	0	0	0	0	0	0	0	NC_007121.7	18999422	19011452	-	adra1ab	adrenoceptor alpha 1Ab	GO:0071880:adenylate cyclase-activating adrenergic receptor signaling pathway;GO:0007267:cell-cell signaling;GO:0007200:phospholipase C-activating G protein-coupled receptor signaling pathway;GO:0007204:positive regulation of cytosolic calcium ion concentration;GO:0001996:positive regulation of heart rate by epinephrine-norepinephrine;GO:0043410:positive regulation of MAPK cascade;GO:0045907:posi…	GO:0005886:plasma membrane;	GO:0004937:alpha1-adrenergic receptor activity;GO:0004930:G protein-coupled receptor activity;	K04135	ko04020 Calcium signaling pathway;ko04022 cGMP-PKG signaling pathway;ko04080 Neuroactive ligand-receptor interaction;ko04152 AMPK signaling pathway;ko04261 Adrenergic signaling in cardiomyocytes;ko04270 Vascular smooth muscle contraction;ko04970 Salivary secretion;;
gene-adra1ab-2	2004	0	0	0	0	0	0	0	0	0	0	0	0	0	0	0	0	0	0	NW_018394776.1	43620	55650	-	adra1ab	adrenoceptor alpha 1Ab	GO:0071880:adenylate cyclase-activating adrenergic receptor signaling pathway;GO:0007267:cell-cell signaling;GO:0007200:phospholipase C-activating G protein-coupled receptor signaling pathway;GO:0007204:positive regulation of cytosolic calcium ion concentration;GO:0001996:positive regulation of heart rate by epinephrine-norepinephrine;GO:0043410:positive regulation of MAPK cascade;GO:0045907:posi…	GO:0005886:plasma membrane;	GO:0004937:alpha1-adrenergic receptor activity;GO:0004930:G protein-coupled receptor activity;	K04135	ko04020 Calcium signaling pathway;ko04022 cGMP-PKG signaling pathway;ko04080 Neuroactive ligand-receptor interaction;ko04152 AMPK signaling pathway;ko04261 Adrenergic signaling in cardiomyocytes;ko04270 Vascular smooth muscle contraction;ko04970 Salivary secretion;;
gene-adra1ba	3479	5	0.06	5	0.06	5	0.06	5	0.06	5	0.06	1	0.01	5	0.06	2	0.03	3	0.04	NC_007132.7	29226102	29248838	+	adra1ba	adrenoceptor alpha 1Ba	GO:0043410:positive regulation of MAPK cascade;GO:0055117:regulation of cardiac muscle contraction;GO:0019229:regulation of vasoconstriction;	GO:0005901:caveola;GO:0005737:cytoplasm;GO:0031965:nuclear membrane;GO:0005634:nucleus;GO:0005886:plasma membrane;	GO:0004937:alpha1-adrenergic receptor activity;GO:0046982:protein heterodimerization activity;	K04136	ko04020 Calcium signaling pathway;ko04022 cGMP-PKG signaling pathway;ko04080 Neuroactive ligand-receptor interaction;ko04261 Adrenergic signaling in cardiomyocytes;ko04270 Vascular smooth muscle contraction;ko04970 Salivary secretion;;
gene-adra1bb	1825	0	0	0	0	0	0	0	0	0	0	0	0	0	0	0	0	0	0	NC_007125.7	43554490	43572764	+	adra1bb	adrenoceptor alpha 1Bb	GO:0071880:adenylate cyclase-activating adrenergic receptor signaling pathway;GO:0071875:adrenergic receptor signaling pathway;GO:0007512:adult heart development;GO:0048148:behavioral response to cocaine;GO:0001974:blood vessel remodeling;GO:0061049:cell growth involved in cardiac muscle cell development;GO:0007267:cell-cell signaling;GO:0042593:glucose homeostasis;GO:0005980:glycogen catabolic p…	GO:0005901:caveola;GO:0005737:cytoplasm;GO:0014704:intercalated disc;GO:0016020:membrane;GO:0031965:nuclear membrane;GO:0005634:nucleus;GO:0005886:plasma membrane;GO:0030315:T-tubule;	GO:0004937:alpha1-adrenergic receptor activity;GO:0004930:G protein-coupled receptor activity;GO:0046982:protein heterodimerization activity;	K04136	ko04020 Calcium signaling pathway;ko04022 cGMP-PKG signaling pathway;ko04080 Neuroactive ligand-receptor interaction;ko04261 Adrenergic signaling in cardiomyocytes;ko04270 Vascular smooth muscle contraction;ko04970 Salivary secretion;;
gene-adra1bb-2	1825	0	0	0	0	0	0	0	0	0	0	0	0	0	0	0	0	0	0	NW_018394930.1	180801	194583	+	adra1bb	adrenoceptor alpha 1Bb	-	-	-	-	-
gene-adra1d	4953	0	0	0	0	0	0	0	0	0	0	0	0	0	0	0	0	0	0	NC_007112.7	41957952	41982634	-	adra1d	adrenoceptor alpha 1D	GO:0071880:adenylate cyclase-activating adrenergic receptor signaling pathway;GO:0007188:adenylate cyclase-modulating G protein-coupled receptor signaling pathway;GO:0007267:cell-cell signaling;GO:0007186:G protein-coupled receptor signaling pathway;GO:0150099:neuron-glial cell signaling;GO:0007200:phospholipase C-activating G protein-coupled receptor signaling pathway;GO:0008284:positive regulat…	GO:0005886:plasma membrane;	GO:0004937:alpha1-adrenergic receptor activity;GO:0004930:G protein-coupled receptor activity;GO:0042802:identical protein binding;	K04137	ko04020 Calcium signaling pathway;ko04022 cGMP-PKG signaling pathway;ko04080 Neuroactive ligand-receptor interaction;ko04261 Adrenergic signaling in cardiomyocytes;ko04270 Vascular smooth muscle contraction;ko04970 Salivary secretion;;
gene-adra2a	2645	0	0	0	0	0	0	0	0	0	0	0	0	0	0	0	0	1	0.02	NC_007133.7	29583588	29586609	-	adra2a	adrenoceptor alpha 2A	GO:0071880:adenylate cyclase-activating adrenergic receptor signaling pathway;GO:0071881:adenylate cyclase-inhibiting adrenergic receptor signaling pathway;GO:0007186:G protein-coupled receptor signaling pathway;	GO:0005886:plasma membrane;	GO:0004938:alpha2-adrenergic receptor activity;GO:0051379:epinephrine binding;GO:0004930:G protein-coupled receptor activity;	K04138	ko04022 cGMP-PKG signaling pathway;ko04080 Neuroactive ligand-receptor interaction;;
gene-adra2a-2	2645	0	0	0	0	0	0	0	0	0	0	0	0	0	0	0	0	0	0	NW_018395118.1	155603	158623	-	adra2a	adrenoceptor alpha 2A	-	-	-	-	-
gene-adra2a-3	2645	0	0	0	0	0	0	0	0	0	0	0	0	0	0	0	0	0	0	NW_018395356.1	145179	148199	-	adra2a	adrenoceptor alpha 2A	-	-	-	-	-
gene-adra2b	1530	0	0	0	0	0	0	1	0.03	0	0	2	0.06	0	0	0	0	0	0	NC_007119.7	40644871	40646400	+	adra2b	adrenoceptor alpha 2B	GO:0071880:adenylate cyclase-activating adrenergic receptor signaling pathway;GO:0071881:adenylate cyclase-inhibiting adrenergic receptor signaling pathway;GO:0007186:G protein-coupled receptor signaling pathway;	GO:0005886:plasma membrane;	GO:0004936:alpha-adrenergic receptor activity;GO:0004938:alpha2-adrenergic receptor activity;GO:0051379:epinephrine binding;GO:0004930:G protein-coupled receptor activity;	K04139	ko04022 cGMP-PKG signaling pathway;ko04080 Neuroactive ligand-receptor interaction;;
gene-adra2c	1299	0	0	0	0	0	0	0	0	0	0	0	0	0	0	0	0	0	0	NC_007112.7	40992919	40994217	-	adra2c	adrenoceptor alpha 2C	GO:0071880:adenylate cyclase-activating adrenergic receptor signaling pathway;GO:0071881:adenylate cyclase-inhibiting adrenergic receptor signaling pathway;GO:0007186:G protein-coupled receptor signaling pathway;GO:0030168:platelet activation;GO:0006940:regulation of smooth muscle contraction;GO:0019229:regulation of vasoconstriction;	GO:0005886:plasma membrane;	GO:0004938:alpha2-adrenergic receptor activity;GO:0051379:epinephrine binding;GO:0004930:G protein-coupled receptor activity;	K04140	ko04022 cGMP-PKG signaling pathway;ko04080 Neuroactive ligand-receptor interaction;;
gene-adra2c-2	1299	0	0	0	0	0	0	0	0	0	0	0	0	0	0	0	0	0	0	NW_018394501.1	235954	237252	-	adra2c	adrenoceptor alpha 2C	-	-	-	-	-
gene-adra2c-3	1299	0	0	0	0	0	0	0	0	0	0	0	0	0	0	0	0	0	0	NW_018395222.1	145644	146942	-	adra2c	adrenoceptor alpha 2C	-	-	-	-	-
gene-adra2da	2794	0	0	0	0	0	0	0	0	0	0	0	0	0	0	0	0	0	0	NC_007125.7	790166	792959	+	adra2da	adrenergic%2C alpha-2D-%2C receptor a	GO:0071880:adenylate cyclase-activating adrenergic receptor signaling pathway;GO:0071881:adenylate cyclase-inhibiting adrenergic receptor signaling pathway;	GO:0005886:plasma membrane;	GO:0004938:alpha2-adrenergic receptor activity;GO:0051379:epinephrine binding;GO:0004930:G protein-coupled receptor activity;	K04140	ko04022 cGMP-PKG signaling pathway;ko04080 Neuroactive ligand-receptor interaction;;
gene-adra2db	1248	0	0	0	0	0	0	0	0	0	0	0	0	0	0	0	0	0	0	NC_007132.7	32820175	32821422	+	adra2db	adrenergic%2C alpha-2D-%2C receptor b	GO:0071880:adenylate cyclase-activating adrenergic receptor signaling pathway;GO:0071881:adenylate cyclase-inhibiting adrenergic receptor signaling pathway;GO:0030168:platelet activation;GO:0006940:regulation of smooth muscle contraction;GO:0019229:regulation of vasoconstriction;	GO:0005886:plasma membrane;	GO:0004938:alpha2-adrenergic receptor activity;GO:0051379:epinephrine binding;GO:0004930:G protein-coupled receptor activity;	K04140	ko04022 cGMP-PKG signaling pathway;ko04080 Neuroactive ligand-receptor interaction;;
gene-adra2db-2	1248	0	0	0	0	0	0	0	0	0	0	0	0	0	0	0	0	0	0	NW_018395094.1	158001	159248	+	adra2db	adrenergic%2C alpha-2D-%2C receptor b	-	-	-	-	-
gene-adrb1	1221	0	0	0	0	0	0	0	0	0	0	0	0	0	0	0	0	0	0	NC_007123.7	30442342	30443562	-	adrb1	adrenoceptor beta 1	GO:0071880:adenylate cyclase-activating adrenergic receptor signaling pathway;GO:0043547:positive regulation of GTPase activity;GO:0045823:positive regulation of heart contraction;GO:0045187:regulation of circadian sleep/wake cycle, sleep;	GO:0005769:early endosome;GO:0016020:membrane;GO:0005886:plasma membrane;	GO:0004940:beta1-adrenergic receptor activity;GO:0005085:guanyl-nucleotide exchange factor activity;GO:0042802:identical protein binding;	K04141	ko04020 Calcium signaling pathway;ko04022 cGMP-PKG signaling pathway;ko04024 cAMP signaling pathway;ko04080 Neuroactive ligand-receptor interaction;ko04261 Adrenergic signaling in cardiomyocytes;ko04540 Gap junction;ko04923 Regulation of lipolysis in adipocytes;ko04924 Renin secretion;ko04970 Salivary secretion;ko05207 Chemical carcinogenesis - receptor activation;ko05414 Dilated cardiomyopathy;;
gene-adrb1-2	1221	0	0	0	0	0	0	0	0	0	0	0	0	0	0	0	0	0	0	NW_018394851.1	286343	287563	-	adrb1	adrenoceptor beta 1	-	-	-	-	-
gene-adrb2a	1218	0	0	0	0	0	0	0	0	0	0	0	0	0	0	0	0	0	0	NC_007125.7	34829048	34830265	-	adrb2a	adrenoceptor beta 2%2C surface a	GO:0007190:activation of adenylate cyclase activity;GO:0071875:adrenergic receptor signaling pathway;GO:0032811:negative regulation of epinephrine secretion;GO:1901098:positive regulation of autophagosome maturation;GO:1904504:positive regulation of lipophagy;GO:0043434:response to peptide hormone;	GO:0016020:membrane;GO:0005886:plasma membrane;	GO:0004941:beta2-adrenergic receptor activity;	K04142	ko04020 Calcium signaling pathway;ko04022 cGMP-PKG signaling pathway;ko04024 cAMP signaling pathway;ko04080 Neuroactive ligand-receptor interaction;ko04261 Adrenergic signaling in cardiomyocytes;ko04923 Regulation of lipolysis in adipocytes;ko04924 Renin secretion;ko04970 Salivary secretion;ko05207 Chemical carcinogenesis - receptor activation;;
gene-adrb2b	3781	0	0	0	0	4	0.05	0	0	2	0.02	0	0	0	0	0	0	1	0.01	NC_007132.7	35078763	35082729	-	adrb2b	adrenoceptor beta 2%2C surface b	GO:0007190:activation of adenylate cyclase activity;GO:0071875:adrenergic receptor signaling pathway;GO:0032811:negative regulation of epinephrine secretion;GO:1901098:positive regulation of autophagosome maturation;GO:1904504:positive regulation of lipophagy;GO:0043434:response to peptide hormone;	GO:0016020:membrane;GO:0005886:plasma membrane;	GO:0004941:beta2-adrenergic receptor activity;	K04142	ko04020 Calcium signaling pathway;ko04022 cGMP-PKG signaling pathway;ko04024 cAMP signaling pathway;ko04080 Neuroactive ligand-receptor interaction;ko04261 Adrenergic signaling in cardiomyocytes;ko04923 Regulation of lipolysis in adipocytes;ko04924 Renin secretion;ko04970 Salivary secretion;ko05207 Chemical carcinogenesis - receptor activation;;
gene-adrb2b-2	3691	0	0	0	0	5	0.06	0	0	2	0.02	3	0.04	0	0	0	0	0	0	NW_018395096.1	78861	82817	-	adrb2b	adrenoceptor beta 2%2C surface b	-	-	-	-	-
gene-adrb3a	2024	2	0.04	10	0.22	13	0.28	1	0.02	32	0.68	4	0.09	6	0.13	2	0.04	30	0.66	NC_007119.7	37700189	37738751	+	adrb3a	adrenoceptor beta 3a	GO:0007189:adenylate cyclase-activating G protein-coupled receptor signaling pathway;GO:0045823:positive regulation of heart contraction;	GO:0005886:plasma membrane;	GO:0004940:beta1-adrenergic receptor activity;	K04141	ko04020 Calcium signaling pathway;ko04022 cGMP-PKG signaling pathway;ko04024 cAMP signaling pathway;ko04080 Neuroactive ligand-receptor interaction;ko04261 Adrenergic signaling in cardiomyocytes;ko04540 Gap junction;ko04923 Regulation of lipolysis in adipocytes;ko04924 Renin secretion;ko04970 Salivary secretion;ko05207 Chemical carcinogenesis - receptor activation;ko05414 Dilated cardiomyopathy;;
gene-adrb3b	2086	0	0	0	0	0	0	0	0	1	0.02	0	0	0	0	0	0	0	0	NC_007121.7	41199727	41214511	+	adrb3b	adrenoceptor beta 3b%2C transcript variant X1	GO:0007189:adenylate cyclase-activating G protein-coupled receptor signaling pathway;GO:0045823:positive regulation of heart contraction;	GO:0005886:plasma membrane;	GO:0004940:beta1-adrenergic receptor activity;	K04141	ko04020 Calcium signaling pathway;ko04022 cGMP-PKG signaling pathway;ko04024 cAMP signaling pathway;ko04080 Neuroactive ligand-receptor interaction;ko04261 Adrenergic signaling in cardiomyocytes;ko04540 Gap junction;ko04923 Regulation of lipolysis in adipocytes;ko04924 Renin secretion;ko04970 Salivary secretion;ko05207 Chemical carcinogenesis - receptor activation;ko05414 Dilated cardiomyopathy;;
gene-adrbk2	4397	780	7.7	2174	22.22	2227	21.86	1076	9.39	3954	38.81	2350	23.66	3793	37.81	3500	34.71	2845	28.66	NC_007121.7	44055656	44198656	+	adrbk2	adrenergic%2C beta%2C receptor kinase 2	GO:0002029:desensitization of G protein-coupled receptor signaling pathway;GO:0007186:G protein-coupled receptor signaling pathway;GO:0006468:protein phosphorylation;GO:0031623:receptor internalization;GO:0009966:regulation of signal transduction;	GO:0042995:cell projection;GO:0098794:postsynapse;GO:0098793:presynapse;	GO:0005524:ATP binding;GO:0047696:beta-adrenergic receptor kinase activity;GO:0001664:G protein-coupled receptor binding;GO:0004703:G protein-coupled receptor kinase activity;GO:0004672:protein kinase activity;	K00910	ko04062 Chemokine signaling pathway;ko04144 Endocytosis;ko04340 Hedgehog signaling pathway;ko04724 Glutamatergic synapse;ko04740 Olfactory transduction;ko04745 Phototransduction - fly;ko05032 Morphine addiction;;
gene-adrm1	1531	12	0.34	32	0.94	27	0.76	50	1.25	71	2	24	0.69	22	0.63	21	0.6	38	1.1	NC_007134.7	9560965	9567306	+	adrm1	adhesion regulating molecule 1	GO:0043248:proteasome assembly;GO:0006511:ubiquitin-dependent protein catabolic process;	GO:0005737:cytoplasm;GO:0005634:nucleus;GO:0000502:proteasome complex;GO:0008541:proteasome regulatory particle, lid subcomplex;	GO:0061133:endopeptidase activator activity;GO:0070628:proteasome binding;GO:0043130:ubiquitin binding;	-	-
gene-adrm1-2	1515	11	0.32	14	0.42	5	0.14	3	0.08	10	0.28	2	0.06	5	0.14	10	0.29	1	0.03	NW_018395127.1	325590	331920	+	adrm1	adhesion regulating molecule 1	-	-	-	-	-
gene-adsl	1690	0	0	0	0	0	0	0	0	0	0	0	0	0	0	0	0	0	0	NC_007114.7	24207243	24218627	+	adsl	adenylosuccinate lyase	GO:0044208:'de novo' AMP biosynthetic process;GO:0006189:'de novo' IMP biosynthetic process;GO:0097294:'de novo' XMP biosynthetic process;GO:0044209:AMP salvage;GO:0006177:GMP biosynthetic process;	GO:0005829:cytosol;GO:0032991:protein-containing complex;	GO:0070626:(S)-2-(5-amino-1-(5-phospho-D-ribosyl)imidazole-4-carboxamido) succinate lyase (fumarate-forming) activity;GO:0042802:identical protein binding;GO:0004018:N6-(1,2-dicarboxyethyl)AMP AMP-lyase (fumarate-forming) activity;	K01756	ko00230 Purine metabolism;ko00250 Alanine, aspartate and glutamate metabolism;ko01100 Metabolic pathways;ko01232 Nucleotide metabolism;ko01240 Biosynthesis of cofactors;;
gene-adsl-2	1693	10	0.26	2	0.05	11	0.28	13	0.29	18	0.46	16	0.42	4	0.1	5	0.13	4	0.1	NW_018394531.1	218036	229240	+	adsl	adenylosuccinate lyase	-	-	-	-	-
gene-adsl-3	1690	1	0.03	2	0.05	0	0	0	0	0	0	3	0.08	0	0	0	0	0	0	NW_018395226.1	36189	47573	+	adsl	adenylosuccinate lyase	-	-	-	-	-
gene-adss	2128	64	1.31	59	1.25	39	0.79	88	1.59	37	0.75	87	1.81	37	0.76	47	0.96	38	0.79	NC_007124.7	11489953	11536892	-	adss	adenylosuccinate synthase	GO:0044208:'de novo' AMP biosynthetic process;GO:0046040:IMP metabolic process;	GO:0005737:cytoplasm;GO:0005739:mitochondrion;	GO:0004019:adenylosuccinate synthase activity;GO:0005525:GTP binding;GO:0000287:magnesium ion binding;	K01939	ko00230 Purine metabolism;ko00250 Alanine, aspartate and glutamate metabolism;ko01100 Metabolic pathways;ko01232 Nucleotide metabolism;ko01240 Biosynthesis of cofactors;;
gene-adssl	1734	586	14.67	492	12.75	994	24.75	835	18.48	2298	57.19	1524	38.9	2097	53.01	1975	49.67	1077	27.51	NC_007132.7	26522638	26531032	+	adssl	adenylosuccinate synthase%2C like	GO:0044208:'de novo' AMP biosynthetic process;GO:0046040:IMP metabolic process;	GO:0005737:cytoplasm;GO:0005739:mitochondrion;	GO:0004019:adenylosuccinate synthase activity;GO:0005525:GTP binding;GO:0000287:magnesium ion binding;	K01939	ko00230 Purine metabolism;ko00250 Alanine, aspartate and glutamate metabolism;ko01100 Metabolic pathways;ko01232 Nucleotide metabolism;ko01240 Biosynthesis of cofactors;;
gene-adssl1	4030	80	0.86	107	1.19	185	1.98	11	0.1	166	1.78	189	2.08	112	1.22	202	2.19	111	1.22	NC_007128.7	1323699	1355792	+	adssl1	adenylosuccinate synthase like 1	GO:0044208:'de novo' AMP biosynthetic process;	GO:0005737:cytoplasm;	GO:0004019:adenylosuccinate synthase activity;GO:0005525:GTP binding;GO:0000287:magnesium ion binding;	K01939	ko00230 Purine metabolism;ko00250 Alanine, aspartate and glutamate metabolism;ko01100 Metabolic pathways;ko01232 Nucleotide metabolism;ko01240 Biosynthesis of cofactors;;
gene-aebp1	3383	0	0	0	0	0	0	0	0	0	0	0	0	0	0	0	0	0	0	NC_007121.7	2807136	2836641	+	aebp1	AE binding protein 1	GO:0000122:negative regulation of transcription by RNA polymerase II;GO:0006508:proteolysis;GO:1904026:regulation of collagen fibril organization;	GO:0062023:collagen-containing extracellular matrix;GO:0005737:cytoplasm;GO:0070062:extracellular exosome;GO:0005576:extracellular region;GO:0005615:extracellular space;GO:0005634:nucleus;	GO:0005516:calmodulin binding;GO:0004180:carboxypeptidase activity;GO:0005518:collagen binding;GO:0001227:DNA-binding transcription repressor activity, RNA polymerase II-specific;GO:0000977:RNA polymerase II transcription regulatory region sequence-specific DNA binding;GO:0008270:zinc ion binding;	K08639	-
gene-aebp2	2233	4442	86.36	4043	81.36	4937	95.44	4495	77.24	5099	98.55	5645	111.89	5929	116.38	5793	113.13	4884	96.88	NC_007115.7	2927270	2945327	-	aebp2	AE binding protein 2	GO:0006325:chromatin organization;GO:0006357:regulation of transcription by RNA polymerase II;	GO:0035098:ESC/E(Z) complex;	GO:0003677:DNA binding;GO:0046872:metal ion binding;	K17452	-
gene-aep1	1608	0	0	0	0	1	0.03	0	0	0	0	0	0	0	0	0	0	0	0	NC_007118.7	8373025	8374907	-	aep1	aerolysin-like protein	GO:0042742:defense response to bacterium;	GO:0005886:plasma membrane;GO:0046930:pore complex;	GO:0048030:disaccharide binding;GO:0042802:identical protein binding;GO:0005537:mannose binding;	-	-
gene-aes	2329	7	0.13	22	0.42	8	0.15	5	0.08	58	1.07	8	0.15	6	0.11	36	0.67	40	0.76	NC_007133.7	21793448	21845733	-	aes	amino-terminal enhancer of split	GO:0031668:cellular response to extracellular stimulus;GO:0090090:negative regulation of canonical Wnt signaling pathway;GO:0045892:negative regulation of DNA-templated transcription;GO:0010629:negative regulation of gene expression;GO:0032091:negative regulation of protein binding;GO:0060761:negative regulation of response to cytokine stimulus;GO:0000122:negative regulation of transcription by R…	GO:0005634:nucleus;GO:0005667:transcription regulator complex;	GO:0042802:identical protein binding;GO:0003714:transcription corepressor activity;	-	-
gene-aes-2	1467	0	0	5	0.15	17	0.5	4	0.1	11	0.32	13	0.39	26	0.78	9	0.27	9	0.27	NW_018395105.1	118723	173155	-	aes	amino-terminal enhancer of split	-	-	-	-	-
gene-afap1	6039	2	0.01	1	0.01	6	0.04	15	0.1	31	0.22	21	0.15	3	0.02	18	0.13	27	0.2	NC_007123.7	22823183	22918768	+	afap1	actin filament associated protein 1%2C transcript variant X3	GO:0018109:peptidyl-arginine phosphorylation;GO:0018108:peptidyl-tyrosine phosphorylation;	GO:0005856:cytoskeleton;GO:0005829:cytosol;GO:0005886:plasma membrane;	GO:0003779:actin binding;GO:0042169:SH2 domain binding;GO:0017124:SH3 domain binding;	K18616	-
gene-afap1-2	5988	0	0	0	0	0	0	0	0	1	0.01	1	0.01	0	0	1	0.01	0	0	NW_018394840.1	206629	301675	+	afap1	actin filament associated protein 1%2C transcript variant X3	GO:0018109:peptidyl-arginine phosphorylation;GO:0018108:peptidyl-tyrosine phosphorylation;	GO:0005856:cytoskeleton;GO:0005829:cytosol;GO:0005886:plasma membrane;	GO:0003779:actin binding;GO:0042169:SH2 domain binding;GO:0017124:SH3 domain binding;	K18616	-
gene-afap1l1a	3406	127	1.62	130	1.72	211	2.67	118	1.33	256	3.24	200	2.6	139	1.79	192	2.46	221	2.87	NC_007125.7	34562426	34633960	-	afap1l1a	actin filament associated protein 1-like 1a	-	GO:0070161:anchoring junction;GO:0042995:cell projection;GO:0005829:cytosol;GO:0002102:podosome;	GO:0017124:SH3 domain binding;	-	-
gene-afap1l1a-2	2548	798	13.6	994	17.53	1395	23.63	854	12.86	1568	26.56	1320	22.93	1240	21.33	1445	24.73	1583	27.52	NW_018394919.1	65719	134781	-	afap1l1a	actin filament associated protein 1-like 1a	-	-	-	-	-
gene-afap1l1a-3	2548	0	0	1	0.02	0	0	1	0.02	0	0	0	0	1	0.02	0	0	0	0	NW_018395317.1	65713	136825	-	afap1l1a	actin filament associated protein 1-like 1a	-	-	-	-	-
gene-afap1l1b	3017	1	0.01	2	0.03	8	0.11	10	0.13	22	0.31	6	0.09	6	0.09	16	0.23	14	0.21	NC_007132.7	30418029	30467920	-	afap1l1b	actin filament associated protein 1-like 1b	-	GO:0070161:anchoring junction;GO:0042995:cell projection;GO:0005829:cytosol;GO:0002102:podosome;	GO:0017124:SH3 domain binding;	K18616	-
gene-afap1l2	3478	0	0	0	0	0	0	0	0	0	0	0	0	0	0	0	0	0	0	NC_007123.7	30234167	30308356	+	afap1l2	actin filament associated protein 1-like 2%2C transcript variant X4	-	-	-	-	-
gene-afap1l2-2	3121	4	0.06	1	0.01	1	0.01	4	0.05	15	0.21	5	0.07	11	0.15	3	0.04	7	0.1	NW_018394851.1	85241	159693	+	afap1l2	actin filament associated protein 1-like 2%2C transcript variant X5	-	-	-	-	-
gene-aff1	1795	56	1.35	88	2.2	109	2.62	47	1	127	3.05	67	1.65	90	2.2	91	2.21	52	1.28	NC_007132.7	180490	184457	+	aff1	AF4/FMR2 family%2C member 1%2C transcript variant X1	-	-	-	-	-
gene-aff2	4891	8	0.07	21	0.19	34	0.3	13	0.1	50	0.44	32	0.29	30	0.27	28	0.25	20	0.18	NC_007125.7	20342508	20729311	+	aff2	AF4/FMR2 family%2C member 2	GO:0007420:brain development;GO:0007611:learning or memory;GO:0006397:mRNA processing;GO:0010629:negative regulation of gene expression;GO:0035063:nuclear speck organization;GO:0010468:regulation of gene expression;GO:0043484:regulation of RNA splicing;GO:0008380:RNA splicing;	GO:0016607:nuclear speck;	GO:0002151:G-quadruplex RNA binding;	K15194	-
gene-aff3	4646	0	0	0	0	0	0	0	0	0	0	0	0	0	0	0	0	0	0	NC_007120.7	21490816	21526653	-	aff3	AF4/FMR2 family%2C member 3	GO:0007420:brain development;GO:0007611:learning or memory;GO:0006397:mRNA processing;GO:0010629:negative regulation of gene expression;GO:0035063:nuclear speck organization;GO:0010468:regulation of gene expression;GO:0043484:regulation of RNA splicing;GO:0008380:RNA splicing;	GO:0016607:nuclear speck;	GO:0002151:G-quadruplex RNA binding;	K15195	-
gene-aff3-2	4646	0	0	1	0.01	0	0	3	0.02	0	0	2	0.02	0	0	0	0	1	0.01	NW_018394750.1	50761	86598	-	aff3	AF4/FMR2 family%2C member 3	GO:0007420:brain development;GO:0007611:learning or memory;GO:0006397:mRNA processing;GO:0010629:negative regulation of gene expression;GO:0035063:nuclear speck organization;GO:0010468:regulation of gene expression;GO:0043484:regulation of RNA splicing;GO:0008380:RNA splicing;	GO:0016607:nuclear speck;	GO:0002151:G-quadruplex RNA binding;	K15195	-
gene-aff4	8594	4284	21.64	5577	29.16	6655	33.43	4140	18.48	7982	40.08	5387	27.75	5343	27.25	7173	36.4	6589	33.96	NC_007132.7	43178776	43251734	+	aff4	AF4/FMR2 family%2C member 4%2C transcript variant X3	GO:0010468:regulation of gene expression;GO:0007286:spermatid development;	GO:0000791:euchromatin;GO:0001650:fibrillar center;GO:0005654:nucleoplasm;GO:0032783:super elongation complex;GO:0008023:transcription elongation factor complex;	-	K15185	ko03250 Viral life cycle - HIV-1;;
gene-afg1la	1933	81	1.82	118	2.74	208	4.65	72	1.43	338	7.55	89	2.04	153	3.47	160	3.61	190	4.35	NC_007128.7	6765629	6789536	+	afg1la	AFG1 like ATPase a%2C transcript variant X1	GO:0006123:mitochondrial electron transport, cytochrome c to oxygen;GO:0035694:mitochondrial protein catabolic process;GO:0007005:mitochondrion organization;	GO:0005737:cytoplasm;GO:0031966:mitochondrial membrane;GO:0005739:mitochondrion;	GO:0005524:ATP binding;GO:0016887:ATP hydrolysis activity;	K18798	-
gene-afg1lb	2111	35	0.72	56	1.19	76	1.55	14	0.25	110	2.25	72	1.51	87	1.81	70	1.45	70	1.47	NC_007131.7	32337364	32405428	-	afg1lb	AFG1 like ATPase b	GO:0003341:cilium movement;	GO:0005737:cytoplasm;GO:0005739:mitochondrion;GO:0005634:nucleus;	GO:0005524:ATP binding;GO:0016887:ATP hydrolysis activity;	K18798	-
gene-afg3l2	3459	42	0.53	63	0.82	237	2.96	30	0.33	426	5.31	237	3.03	253	3.21	280	3.53	189	2.42	NC_007113.7	21452822	21469900	+	afg3l2	AFG3-like AAA ATPase 2	GO:0007409:axonogenesis;GO:0036444:calcium import into the mitochondrion;GO:0042407:cristae formation;GO:0033619:membrane protein proteolysis;GO:0051560:mitochondrial calcium ion homeostasis;GO:0008053:mitochondrial fusion;GO:0034982:mitochondrial protein processing;GO:0055001:muscle cell development;GO:0042552:myelination;GO:0021675:nerve development;GO:0007528:neuromuscular junction development…	GO:0005745:m-AAA complex;GO:0005743:mitochondrial inner membrane;GO:0005739:mitochondrion;	GO:0005524:ATP binding;GO:0016887:ATP hydrolysis activity;GO:0004176:ATP-dependent peptidase activity;GO:0004222:metalloendopeptidase activity;GO:0008237:metallopeptidase activity;GO:0051082:unfolded protein binding;GO:0008270:zinc ion binding;	K08956	ko05017 Spinocerebellar ataxia;;
gene-afmid	1654	445	11.68	366	9.94	397	10.36	566	13.13	560	14.61	621	16.62	523	13.86	389	10.26	494	13.23	NC_007122.7	45139688	45152949	-	afmid	arylformamidase	GO:0034354:'de novo' NAD biosynthetic process from tryptophan;GO:0019441:tryptophan catabolic process to kynurenine;	GO:0005737:cytoplasm;GO:0005829:cytosol;GO:0005634:nucleus;	GO:0004061:arylformamidase activity;	K01432	ko00380 Tryptophan metabolism;ko00630 Glyoxylate and dicarboxylate metabolism;ko01100 Metabolic pathways;ko01240 Biosynthesis of cofactors;;
gene-afp4	538	0	0	0	0	0	0	0	0	0	0	0	0	0	0	0	0	0	0	NC_007127.7	45914480	45917257	-	afp4	antifreeze protein type IV	-	-	-	-	-
gene-aftpha	4163	334	3.48	398	4.3	644	6.68	149	1.37	922	9.56	670	7.12	712	7.5	734	7.69	786	8.36	NC_007112.7	55095285	55110990	+	aftpha	aftiphilin a%2C transcript variant X1	GO:0046907:intracellular transport;GO:0015031:protein transport;	GO:0030121:AP-1 adaptor complex;GO:0005829:cytosol;GO:0005794:Golgi apparatus;GO:0043231:intracellular membrane-bounded organelle;GO:0005654:nucleoplasm;GO:0048471:perinuclear region of cytoplasm;GO:0032588:trans-Golgi network membrane;	GO:0030276:clathrin binding;	-	-
gene-aftphb	2998	34	0.49	41	0.61	121	1.74	2	0.03	0	0	1	0.01	80	1.17	75	1.09	4	0.06	NC_007128.7	24569862	24587737	-	aftphb	aftiphilin b%2C transcript variant X2	GO:0046907:intracellular transport;GO:0015031:protein transport;	GO:0030121:AP-1 adaptor complex;GO:0005829:cytosol;GO:0005794:Golgi apparatus;GO:0043231:intracellular membrane-bounded organelle;GO:0005654:nucleoplasm;GO:0048471:perinuclear region of cytoplasm;GO:0032588:trans-Golgi network membrane;	GO:0030276:clathrin binding;	-	-
gene-aftphb-2	2959	27	0.4	47	0.71	108	1.58	154	2	231	3.37	112	1.68	243	3.6	80	1.18	203	3.04	NW_018394990.1	125974	148453	-	aftphb	aftiphilin b%2C transcript variant X2	GO:0046907:intracellular transport;GO:0015031:protein transport;	GO:0030121:AP-1 adaptor complex;GO:0005829:cytosol;GO:0005794:Golgi apparatus;GO:0043231:intracellular membrane-bounded organelle;GO:0005654:nucleoplasm;GO:0048471:perinuclear region of cytoplasm;GO:0032588:trans-Golgi network membrane;	GO:0030276:clathrin binding;	-	-
gene-aga	1295	780	26.15	516	17.9	609	20.3	909	26.93	475	15.83	562	19.21	447	15.13	503	16.94	678	23.19	NC_007125.7	36428432	36437249	-	aga	aspartylglucosaminidase	GO:0006517:protein deglycosylation;GO:0006508:proteolysis;	GO:0035578:azurophil granule lumen;GO:0005737:cytoplasm;GO:0005783:endoplasmic reticulum;GO:0005576:extracellular region;GO:0005615:extracellular space;GO:0005764:lysosome;	GO:0003948:N4-(beta-N-acetylglucosaminyl)-L-asparaginase activity;GO:0008233:peptidase activity;	K01444	ko00511 Other glycan degradation;ko04142 Lysosome;;
gene-aga-2	1276	1556	52.94	1078	37.96	7	0.24	959	28.84	407	13.77	0	0	908	31.19	444	15.17	12	0.42	NW_018394921.1	204941	214062	-	aga	aspartylglucosaminidase	-	-	-	-	-
gene-agap1	9095	565	2.7	1721	8.5	1379	6.55	918	3.87	1663	7.89	1239	6.03	1432	6.9	1648	7.9	1334	6.5	NC_007117.7	16043563	16394413	-	agap1	ArfGAP with GTPase domain%2C ankyrin repeat and PH domain 1%2C transcript variant X3	GO:0090630:activation of GTPase activity;GO:0015031:protein transport;	GO:0005737:cytoplasm;	GO:0005525:GTP binding;GO:0005096:GTPase activator activity;GO:0003924:GTPase activity;GO:0046872:metal ion binding;GO:0005543:phospholipid binding;	K12491	ko04144 Endocytosis;;
gene-agap1-2	8032	154	0.83	173	0.97	403	2.17	176	0.84	165	0.89	169	0.93	256	1.4	290	1.57	285	1.57	NW_018394630.1	125676	376574	-	agap1	ArfGAP with GTPase domain%2C ankyrin repeat and PH domain 1%2C transcript variant X3	GO:0090630:activation of GTPase activity;GO:0015031:protein transport;	GO:0005737:cytoplasm;	GO:0005525:GTP binding;GO:0005096:GTPase activator activity;GO:0003924:GTPase activity;GO:0046872:metal ion binding;GO:0005543:phospholipid binding;	K12491	ko04144 Endocytosis;;
gene-agap2	5158	0	0	3	0.03	1	0.01	0	0	1	0.01	0	0	0	0	0	0	0	0	NC_007134.7	36674814	36724627	-	agap2	ArfGAP with GTPase domain%2C ankyrin repeat and PH domain 2	GO:0030036:actin cytoskeleton organization;GO:0090630:activation of GTPase activity;GO:0006915:apoptotic process;GO:1905430:cellular response to glycine;GO:0016197:endosomal transport;GO:1904019:epithelial cell apoptotic process;GO:0060749:mammary gland alveolus development;GO:0033598:mammary gland epithelial cell proliferation;GO:0043066:negative regulation of apoptotic process;GO:1904036:negati…	GO:0005737:cytoplasm;GO:0005829:cytosol;GO:0030425:dendrite;GO:0005768:endosome;GO:0009897:external side of plasma membrane;GO:0090543:Flemming body;GO:0098978:glutamatergic synapse;GO:0005654:nucleoplasm;GO:0005634:nucleus;GO:0098794:postsynapse;GO:0070062:extracellular exosome;GO:0016020:membrane;	GO:0005524:ATP binding;GO:0005525:GTP binding;GO:0005096:GTPase activator activity;GO:0003924:GTPase activity;GO:0046872:metal ion binding;GO:0035014:phosphatidylinositol 3-kinase regulator activity;GO:0030295:protein kinase activator activity;GO:0019901:protein kinase binding;GO:0044877:protein-containing complex binding;	K17848	ko04068 FoxO signaling pathway;ko04144 Endocytosis;;
gene-agap3	10290	854	3.6	1133	4.95	1442	6.05	665	2.48	1751	7.34	1738	7.48	1548	6.59	1823	7.73	1572	6.77	NC_007135.7	34135885	34949655	-	agap3	ArfGAP with GTPase domain%2C ankyrin repeat and PH domain 3%2C transcript variant X5	GO:0090630:activation of GTPase activity;GO:0034614:cellular response to reactive oxygen species;GO:0043161:proteasome-mediated ubiquitin-dependent protein catabolic process;	GO:0071944:cell periphery;GO:0005737:cytoplasm;GO:0005634:nucleus;	GO:0005525:GTP binding;GO:0005096:GTPase activator activity;GO:0003924:GTPase activity;GO:0046872:metal ion binding;GO:0031593:polyubiquitin modification-dependent protein binding;	K12491	ko04144 Endocytosis;;
gene-agbl1	6192	203	1.42	172	1.25	223	1.55	261	1.62	198	1.38	188	1.34	188	1.33	132	0.93	176	1.26	NC_007136.7	11413747	11705753	+	agbl1	ATP/GTP binding protein like 1	GO:0035609:C-terminal protein deglutamylation;GO:0035610:protein side chain deglutamylation;GO:0006508:proteolysis;	GO:0005829:cytosol;	GO:0004181:metallocarboxypeptidase activity;GO:0015631:tubulin binding;GO:0008270:zinc ion binding;	-	-
gene-agbl2	3508	6	0.07	13	0.17	5	0.06	3	0.03	30	0.37	10	0.13	1	0.01	15	0.19	37	0.47	NC_007136.7	28596989	28638145	-	agbl2	ATP/GTP binding protein-like 2%2C transcript variant X1	GO:0035610:protein side chain deglutamylation;GO:0006508:proteolysis;	GO:0005814:centriole;GO:0036064:ciliary basal body;GO:0005829:cytosol;	GO:0004181:metallocarboxypeptidase activity;GO:0008270:zinc ion binding;	-	-
gene-agbl4	1010	57	2.45	66	2.94	73	3.12	44	1.67	57	2.44	57	2.5	88	3.82	54	2.33	66	2.89	NC_007119.7	15633144	15991473	-	agbl4	ATP/GTP binding protein-like 4	GO:0098957:anterograde axonal transport of mitochondrion;GO:0035609:C-terminal protein deglutamylation;GO:0021954:central nervous system neuron development;GO:0051607:defense response to virus;GO:0008285:negative regulation of cell population proliferation;GO:2000060:positive regulation of ubiquitin-dependent protein catabolic process;GO:0035608:protein deglutamylation;GO:0035610:protein side cha…	GO:1904115:axon cytoplasm;GO:0005814:centriole;GO:0036064:ciliary basal body;GO:0005829:cytosol;GO:0005794:Golgi apparatus;	GO:0004181:metallocarboxypeptidase activity;GO:0015631:tubulin binding;GO:0008270:zinc ion binding;	-	-
gene-agbl5	3160	485	6.66	582	8.28	600	8.2	341	4.14	661	9.03	437	6.12	484	6.71	610	8.42	535	7.5	NC_007115.7	737539	760615	-	agbl5	ATP/GTP binding protein-like 5	GO:0035609:C-terminal protein deglutamylation;GO:0043009:chordate embryonic development;GO:0060271:cilium assembly;GO:0051607:defense response to virus;GO:0035611:protein branching point deglutamylation;GO:0035608:protein deglutamylation;GO:0035610:protein side chain deglutamylation;GO:0006508:proteolysis;	GO:0005829:cytosol;GO:0030496:midbody;GO:0072686:mitotic spindle;GO:0005634:nucleus;	GO:0004181:metallocarboxypeptidase activity;GO:0015631:tubulin binding;GO:0008270:zinc ion binding;	-	-
gene-agfg1a	3049	219	3.12	417	6.15	396	5.61	108	1.36	353	5	307	4.46	302	4.34	304	4.35	250	3.63	NC_007126.7	35156413	35212809	-	agfg1a	ArfGAP with FG repeats 1a%2C transcript variant X2	GO:0001675:acrosome assembly;GO:0045109:intermediate filament organization;GO:0006406:mRNA export from nucleus;GO:0007289:spermatid nucleus differentiation;	GO:0005737:cytoplasm;GO:0031410:cytoplasmic vesicle;GO:0005829:cytosol;GO:0043231:intracellular membrane-bounded organelle;GO:0005643:nuclear pore;GO:0042995:cell projection;GO:0043025:neuronal cell body;GO:0005634:nucleus;GO:0016020:membrane;	GO:0003677:DNA binding;GO:0005096:GTPase activator activity;GO:0046872:metal ion binding;GO:0003723:RNA binding;	K15044	-
gene-agfg1b	2356	35	0.64	36	0.69	61	1.12	40	0.65	40	0.73	41	0.77	54	1	57	1.05	38	0.71	NC_007113.7	16460305	16479291	+	agfg1b	ArfGAP with FG repeats 1b	GO:0001675:acrosome assembly;GO:0045109:intermediate filament organization;GO:0006406:mRNA export from nucleus;GO:0007289:spermatid nucleus differentiation;	GO:0005737:cytoplasm;GO:0031410:cytoplasmic vesicle;GO:0005829:cytosol;GO:0043231:intracellular membrane-bounded organelle;GO:0005643:nuclear pore;	GO:0003677:DNA binding;GO:0005096:GTPase activator activity;GO:0046872:metal ion binding;GO:0003723:RNA binding;	K15044	-
gene-aggf1	2682	618	10	841	14.09	1295	20.84	328	4.69	1695	27.27	1213	20.02	1192	19.48	1161	18.88	930	15.36	NC_007132.7	7741780	7781730	-	aggf1	angiogenic factor with G patch and FHA domains 1%2C transcript variant X2	GO:0001525:angiogenesis;GO:0007155:cell adhesion;GO:0045766:positive regulation of angiogenesis;GO:0001938:positive regulation of endothelial cell proliferation;GO:0001570:vasculogenesis;	GO:0005737:cytoplasm;GO:0005576:extracellular region;GO:0048471:perinuclear region of cytoplasm;	GO:0003676:nucleic acid binding;	-	-
gene-agk	2480	0	0	0	0	44	0.77	1	0.02	83	1.44	0	0	60	1.06	35	0.62	0	0	NC_007129.7	20532618	20540709	+	agk	acylglycerol kinase	GO:0046513:ceramide biosynthetic process;GO:0046486:glycerolipid metabolic process;GO:0016310:phosphorylation;GO:0045039:protein insertion into mitochondrial inner membrane;GO:0006665:sphingolipid metabolic process;	GO:0005737:cytoplasm;GO:0043231:intracellular membrane-bounded organelle;GO:0016020:membrane;GO:0005743:mitochondrial inner membrane;GO:0005758:mitochondrial intermembrane space;GO:0031966:mitochondrial membrane;GO:0005739:mitochondrion;GO:0042721:TIM22 mitochondrial import inner membrane insertion complex;	GO:0047620:acylglycerol kinase activity;GO:0005524:ATP binding;GO:0001729:ceramide kinase activity;GO:0004143:ATP-dependent diacylglycerol kinase activity;GO:0102773:dihydroceramide kinase activity;GO:0001727:lipid kinase activity;	K09881	ko00561 Glycerolipid metabolism;ko01100 Metabolic pathways;;
gene-agk-2	2483	13	0.23	34	0.62	21	0.37	1	0.02	22	0.38	69	1.23	13	0.23	58	1.02	120	2.14	NW_018395022.1	124571	138073	+	agk	acylglycerol kinase	-	-	-	-	-
gene-agla	5534	72	0.56	117	0.95	169	1.32	82	0.57	266	2.07	190	1.52	207	1.64	202	1.59	175	1.4	NC_007113.7	20472102	20526835	+	agla	amylo-alpha-1%2C 6-glucosidase%2C 4-alpha-glucanotransferase a%2C transcript variant X3	GO:0005978:glycogen biosynthetic process;GO:0005980:glycogen catabolic process;GO:0051384:response to glucocorticoid;GO:0007584:response to nutrient;	GO:0005737:cytoplasm;GO:0005829:cytosol;GO:0005576:extracellular region;GO:1904813:ficolin-1-rich granule lumen;GO:0016234:inclusion body;GO:0043033:isoamylase complex;GO:0005634:nucleus;GO:0016529:sarcoplasmic reticulum;GO:0034774:secretory granule lumen;	GO:0004134:4-alpha-glucanotransferase activity;GO:0004135:amylo-alpha-1,6-glucosidase activity;GO:0102500:beta-maltose 4-alpha-glucanotransferase activity;GO:0004133:glycogen debranching enzyme activity;GO:0030247:polysaccharide binding;GO:0031593:polyubiquitin modification-dependent protein binding;	K01196	ko00500 Starch and sucrose metabolism;ko01100 Metabolic pathways;;
gene-aglb	4559	17	0.16	31	0.31	30	0.28	20	0.17	41	0.39	36	0.35	34	0.33	39	0.37	30	0.29	NC_007135.7	29784533	29820805	-	aglb	amylo-alpha-1%2C 6-glucosidase%2C 4-alpha-glucanotransferase b	GO:0005978:glycogen biosynthetic process;GO:0005980:glycogen catabolic process;	GO:0005737:cytoplasm;	GO:0004134:4-alpha-glucanotransferase activity;GO:0004135:amylo-alpha-1,6-glucosidase activity;GO:0102500:beta-maltose 4-alpha-glucanotransferase activity;	K01196	ko00500 Starch and sucrose metabolism;ko01100 Metabolic pathways;;
gene-agmat	1436	44	1.33	54	1.69	50	1.5	37	0.99	53	1.59	53	1.63	36	1.1	69	2.1	94	2.9	NC_007134.7	37482727	37490252	+	agmat	agmatine ureohydrolase (agmatinase)	GO:0033389:putrescine biosynthetic process from arginine, using agmatinase;GO:0008295:spermidine biosynthetic process;	GO:0005739:mitochondrion;	GO:0008783:agmatinase activity;GO:0046872:metal ion binding;	K01480	ko00330 Arginine and proline metabolism;ko01100 Metabolic pathways;;
gene-agmo	1931	754	16.95	600	13.96	622	13.9	911	18.1	783	17.5	634	14.53	752	17.07	609	13.75	602	13.81	NC_007126.7	34334721	34418525	-	agmo	alkylglycerol monooxygenase	GO:0046485:ether lipid metabolic process;GO:0008610:lipid biosynthetic process;GO:0006643:membrane lipid metabolic process;	GO:0005783:endoplasmic reticulum;GO:0005789:endoplasmic reticulum membrane;	GO:0050479:glyceryl-ether monooxygenase activity;GO:0005506:iron ion binding;	K15537	-
gene-ago1	5528	3654	28.7	4465	36.29	4117	32.15	4776	33.15	3200	24.98	4654	37.26	3518	27.89	4045	31.91	3463	27.75	NC_007127.7	51082026	51152010	-	ago1	argonaute RISC catalytic component 1	GO:0035196:miRNA processing;GO:0035278:miRNA-mediated gene silencing by inhibition of translation;GO:0016525:negative regulation of angiogenesis;GO:0000956:nuclear-transcribed mRNA catabolic process;GO:0045944:positive regulation of transcription by RNA polymerase II;GO:0031054:pre-miRNA processing;GO:0070922:RISC complex assembly;GO:0010501:RNA secondary structure unwinding;	GO:0005737:cytoplasm;GO:0036464:cytoplasmic ribonucleoprotein granule;GO:0005829:cytosol;GO:0005654:nucleoplasm;GO:0005634:nucleus;GO:0000932:P-body;GO:0005844:polysome;GO:1990904:ribonucleoprotein complex;GO:0016442:RISC complex;GO:0070578:RISC-loading complex;	GO:0001046:core promoter sequence-specific DNA binding;GO:0003725:double-stranded RNA binding;GO:0035198:miRNA binding;GO:0003723:RNA binding;GO:0000993:RNA polymerase II complex binding;GO:0003727:single-stranded RNA binding;	K11593	ko04361 Axon regeneration;;
gene-ago2	9864	11802	51.94	9989	45.5	12378	54.17	12192	47.43	11985	52.44	12826	57.55	13290	59.05	13346	59	11088	49.79	NC_007130.7	41479824	41506302	+	ago2	argonaute RISC catalytic component 2	GO:0010586:miRNA metabolic process;GO:0035196:miRNA processing;GO:0035278:miRNA-mediated gene silencing by inhibition of translation;GO:0035279:miRNA-mediated gene silencing by mRNA destabilization;GO:0042985:negative regulation of amyloid precursor protein biosynthetic process;GO:0045947:negative regulation of translational initiation;GO:0045766:positive regulation of angiogenesis;GO:0010628:pos…	GO:0005737:cytoplasm;GO:0036464:cytoplasmic ribonucleoprotein granule;GO:0005829:cytosol;GO:0030425:dendrite;GO:0070062:extracellular exosome;GO:0016020:membrane;GO:0005845:mRNA cap binding complex;GO:0005654:nucleoplasm;GO:0005634:nucleus;GO:0000932:P-body;GO:0005844:polysome;GO:1990904:ribonucleoprotein complex;GO:0016442:RISC complex;GO:0070578:RISC-loading complex;	GO:0001046:core promoter sequence-specific DNA binding;GO:0003725:double-stranded RNA binding;GO:0004521:RNA endonuclease activity;GO:0090624:endoribonuclease activity, cleaving miRNA-paired mRNA;GO:0070551:endoribonuclease activity, cleaving siRNA-paired mRNA;GO:0046872:metal ion binding;GO:0035198:miRNA binding;GO:0098808:mRNA cap binding;GO:0008022:obsolete protein C-terminus binding;GO:000034…	K11593	ko04361 Axon regeneration;;
gene-ago3b	8431	13165	67.79	14626	77.95	13289	68.04	18326	83.4	11798	60.39	13196	69.28	11285	58.67	12745	65.92	10999	57.79	NC_007130.7	10661166	10690397	+	ago3b	argonaute RISC catalytic component 3b	GO:0035196:miRNA processing;GO:0035278:miRNA-mediated gene silencing by inhibition of translation;GO:0006402:mRNA catabolic process;GO:0010628:positive regulation of gene expression;GO:1901224:positive regulation of non-canonical NF-kappaB signal transduction;GO:0031054:pre-miRNA processing;GO:0072091:regulation of stem cell proliferation;GO:0070922:RISC complex assembly;GO:0010501:RNA secondary …	GO:0000794:condensed nuclear chromosome;GO:0005737:cytoplasm;GO:0036464:cytoplasmic ribonucleoprotein granule;GO:0005829:cytosol;GO:0016020:membrane;GO:0005654:nucleoplasm;GO:0000932:P-body;GO:0016442:RISC complex;GO:0070578:RISC-loading complex;	GO:0003725:double-stranded RNA binding;GO:0004521:RNA endonuclease activity;GO:0090624:endoribonuclease activity, cleaving miRNA-paired mRNA;GO:0046872:metal ion binding;GO:0035198:miRNA binding;GO:0003723:RNA binding;GO:0003727:single-stranded RNA binding;	K11593	ko04361 Axon regeneration;;
gene-ago4	2729	9427	149.96	15297	251.87	12954	204.91	12839	180.52	12457	196.99	16337	264.97	15792	253.63	16139	257.88	12245	198.75	NC_007130.7	47800698	47832853	-	ago4	argonaute RISC catalytic component 4	GO:0008584:male gonad development;GO:0007140:male meiotic nuclear division;GO:0010586:miRNA metabolic process;GO:0035196:miRNA processing;GO:0035278:miRNA-mediated gene silencing by inhibition of translation;GO:0006402:mRNA catabolic process;GO:0043066:negative regulation of apoptotic process;GO:0031054:pre-miRNA processing;GO:0022604:regulation of cell morphogenesis;GO:0070922:RISC complex assem…	GO:0005737:cytoplasm;GO:0036464:cytoplasmic ribonucleoprotein granule;GO:0005829:cytosol;GO:0016020:membrane;GO:0005634:nucleus;GO:0000932:P-body;GO:0016442:RISC complex;GO:0070578:RISC-loading complex;	GO:0003725:double-stranded RNA binding;GO:0004521:RNA endonuclease activity;GO:0035198:miRNA binding;GO:0003723:RNA binding;GO:0003727:single-stranded RNA binding;	K11593	ko04361 Axon regeneration;;
gene-agpat2	3278	456	6.04	470	6.44	510	6.72	393	4.6	395	5.2	548	7.4	376	5.03	422	5.61	462	6.24	NC_007132.7	7188943	7223171	+	agpat2	1-acylglycerol-3-phosphate O-acyltransferase 2 (lysophosphatidic acid acyltransferase%2C beta)	GO:0016024:CDP-diacylglycerol biosynthetic process;GO:0006654:phosphatidic acid biosynthetic process;GO:0006644:phospholipid metabolic process;GO:0001819:positive regulation of cytokine production;GO:0001961:positive regulation of cytokine-mediated signaling pathway;	GO:0005783:endoplasmic reticulum;GO:0005789:endoplasmic reticulum membrane;GO:0016020:membrane;	GO:0003841:1-acylglycerol-3-phosphate O-acyltransferase activity;	K13509	ko00561 Glycerolipid metabolism;ko00564 Glycerophospholipid metabolism;ko01100 Metabolic pathways;ko04072 Phospholipase D signaling pathway;ko04975 Fat digestion and absorption;;
gene-agpat3	6474	160	1.07	313	2.17	531	3.54	26	0.15	905	6.03	521	3.56	511	3.46	712	4.8	700	4.79	NC_007112.7	46834730	46875494	-	agpat3	1-acylglycerol-3-phosphate O-acyltransferase 3%2C transcript variant X5	GO:0016024:CDP-diacylglycerol biosynthetic process;	GO:0012505:endomembrane system;GO:0005783:endoplasmic reticulum;GO:0005789:endoplasmic reticulum membrane;GO:0005635:nuclear envelope;	GO:0003841:1-acylglycerol-3-phosphate O-acyltransferase activity;GO:0016746:acyltransferase activity;GO:0042171:lysophosphatidic acid acyltransferase activity;	K13523	ko00561 Glycerolipid metabolism;ko00564 Glycerophospholipid metabolism;ko01100 Metabolic pathways;ko04072 Phospholipase D signaling pathway;;
gene-agpat4	1867	115	2.67	151	3.63	309	7.14	50	1.03	377	8.71	239	5.67	262	6.15	298	6.96	245	5.81	NC_007124.7	35765110	35788217	+	agpat4	1-acylglycerol-3-phosphate O-acyltransferase 4 (lysophosphatidic acid acyltransferase%2C delta)	GO:0016024:CDP-diacylglycerol biosynthetic process;	GO:0012505:endomembrane system;GO:0005783:endoplasmic reticulum;GO:0005789:endoplasmic reticulum membrane;GO:0005741:mitochondrial outer membrane;	GO:0003841:1-acylglycerol-3-phosphate O-acyltransferase activity;GO:0016746:acyltransferase activity;	K13523	ko00561 Glycerolipid metabolism;ko00564 Glycerophospholipid metabolism;ko01100 Metabolic pathways;ko04072 Phospholipase D signaling pathway;;
gene-agpat5	3661	6564	77.84	5866	72	5822	68.65	5189	54.38	4874	57.46	4901	59.25	5479	65.59	5573	66.38	4882	59.07	NC_007124.7	6257466	6279472	-	agpat5	1-acylglycerol-3-phosphate O-acyltransferase 5 (lysophosphatidic acid acyltransferase%2C epsilon)	GO:0006639:acylglycerol metabolic process;GO:0016024:CDP-diacylglycerol biosynthetic process;GO:0002244:hematopoietic progenitor cell differentiation;GO:0006654:phosphatidic acid biosynthetic process;GO:0008654:phospholipid biosynthetic process;	GO:0012505:endomembrane system;GO:0005789:endoplasmic reticulum membrane;GO:0005741:mitochondrial outer membrane;GO:0005739:mitochondrion;GO:0005635:nuclear envelope;GO:0005730:nucleolus;	GO:0003841:1-acylglycerol-3-phosphate O-acyltransferase activity;GO:0016746:acyltransferase activity;	K19007	ko00561 Glycerolipid metabolism;ko00564 Glycerophospholipid metabolism;ko01100 Metabolic pathways;ko04072 Phospholipase D signaling pathway;;
gene-agpat9l	1856	0	0	0	0	0	0	0	0	0	0	0	0	0	0	0	0	0	0	NC_007116.7	8919748	8956521	+	agpat9l	1-acylglycerol-3-phosphate O-acyltransferase 9%2C like	GO:0016024:CDP-diacylglycerol biosynthetic process;GO:0019432:triglyceride biosynthetic process;	GO:0005789:endoplasmic reticulum membrane;	GO:0003841:1-acylglycerol-3-phosphate O-acyltransferase activity;GO:0004366:glycerol-3-phosphate O-acyltransferase activity;GO:0102420:sn-1-glycerol-3-phosphate C16:0-DCA-CoA acyl transferase activity;	K13506	ko00561 Glycerolipid metabolism;ko00564 Glycerophospholipid metabolism;ko01100 Metabolic pathways;;
gene-agpat9l-2	1857	2	0.05	1	0.02	8	0.19	0	0	0	0	0	0	3	0.07	0	0	0	0	NW_018394564.1	10420	47370	+	agpat9l	1-acylglycerol-3-phosphate O-acyltransferase 9%2C like	-	-	-	-	-
gene-agpat9l-3	1856	1	0.02	0	0	1	0.02	0	0	0	0	0	0	0	0	0	0	0	0	NW_018395234.1	10420	47193	+	agpat9l	1-acylglycerol-3-phosphate O-acyltransferase 9%2C like	-	-	-	-	-
gene-agps	2096	50	1.04	56	1.2	120	2.47	46	0.84	127	2.61	92	1.94	85	1.78	71	1.48	75	1.59	NC_007120.7	1589672	1639991	-	agps	alkylglycerone phosphate synthase	GO:0008611:ether lipid biosynthetic process;GO:0008610:lipid biosynthetic process;	GO:0005739:mitochondrion;GO:0005730:nucleolus;GO:0005782:peroxisomal matrix;GO:0005778:peroxisomal membrane;GO:0005777:peroxisome;	GO:0008609:alkylglycerone-phosphate synthase activity;GO:0071949:FAD binding;	K00803	ko00565 Ether lipid metabolism;ko01100 Metabolic pathways;ko04146 Peroxisome;;
gene-agr1	828	0	0	0	0	0	0	0	0	0	0	0	0	0	0	0	0	0	0	NC_007120.7	45591229	45603006	-	agr1	anterior gradient 1	GO:0060548:obsolete negative regulation of cell death;	GO:0005783:endoplasmic reticulum;GO:0043231:intracellular membrane-bounded organelle;	GO:0002162:dystroglycan binding;	-	-
gene-agr2	1128	0	0	1	0.04	0	0	0	0	0	0	0	0	0	0	0	0	0	0	NC_007130.7	30401547	30404099	-	agr2	anterior gradient 2	GO:0048546:digestive tract morphogenesis;GO:0060480:lung goblet cell differentiation;GO:0070254:mucus secretion;GO:0060548:obsolete negative regulation of cell death;GO:0010811:positive regulation of cell-substrate adhesion;GO:0048639:positive regulation of developmental growth;GO:0045742:positive regulation of epidermal growth factor receptor signaling pathway;GO:0010628:positive regulation of g…	GO:0005783:endoplasmic reticulum;GO:0005576:extracellular region;GO:0005615:extracellular space;	GO:0002162:dystroglycan binding;GO:0005154:epidermal growth factor receptor binding;GO:0042802:identical protein binding;	-	-
gene-agrn	10492	5	0.02	7	0.03	1	0	2	0.01	7	0.03	1	0	1	0	1	0	4	0.02	NC_007134.7	23485751	23914695	+	agrn	agrin%2C transcript variant X12	GO:0031532:obsolete actin cytoskeleton reorganization;GO:0007420:brain development;GO:0030154:cell differentiation;GO:0046847:filopodium assembly;GO:0007213:G protein-coupled acetylcholine receptor signaling pathway;GO:0010977:negative regulation of neuron projection development;GO:0007399:nervous system development;GO:0007528:neuromuscular junction development;GO:0007158:neuron cell-cell adhesio…	GO:0030424:axon;GO:0045178:basal part of cell;GO:0005604:basement membrane;GO:0031012:extracellular matrix;GO:0098965:extracellular matrix of synaptic cleft;GO:0005576:extracellular region;GO:0005615:extracellular space;GO:0098978:glutamatergic synapse;GO:0045121:membrane raft;GO:0031594:neuromuscular junction;GO:0098684:photoreceptor ribbon synapse;GO:0005886:plasma membrane;GO:0045202:synapse;	GO:0030548:acetylcholine receptor regulator activity;GO:0005509:calcium ion binding;GO:0035374:chondroitin sulfate binding;GO:0002162:dystroglycan binding;GO:0050840:extracellular matrix binding;GO:0005539:glycosaminoglycan binding;GO:0043395:heparan sulfate proteoglycan binding;GO:0008201:heparin binding;GO:0043236:laminin binding;GO:0043237:laminin-1 binding;GO:0033691:sialic acid binding;GO:00…	K06254	ko04512 ECM-receptor interaction;;
gene-agrn-2	626	2	0.14	1	0.07	0	0	0	0	0	0	0	0	0	0	0	0	0	0	NW_018395149.1	69917	71954	+	agrn	agrin	-	-	-	-	-
gene-agrn-3	5626	0	0	6	0.05	7	0.05	4	0.03	6	0.05	1	0.01	0	0	0	0	8	0.06	NW_018395150.1	7165	248346	+	agrn	agrin	-	-	-	-	-
gene-agrp	920	0	0	0	0	0	0	2	0.08	0	0	0	0	0	0	0	0	0	0	NC_007118.7	35081019	35083358	-	agrp	agouti related neuropeptide	-	-	-	K05231	ko04920 Adipocytokine signaling pathway;;
gene-agrp-2	676	0	0	0	0	0	0	0	0	0	0	0	0	0	0	0	0	0	0	NW_018394699.1	346985	349137	-	agrp	agouti related neuropeptide	-	-	-	-	-
gene-agt	1663	1	0.03	0	0	1	0.03	0	0	2	0.05	0	0	0	0	0	0	0	0	NC_007124.7	23988453	23995874	+	agt	angiotensinogen	-	-	-	K09821	ko04072 Phospholipase D signaling pathway;ko04080 Neuroactive ligand-receptor interaction;ko04261 Adrenergic signaling in cardiomyocytes;ko04270 Vascular smooth muscle contraction;ko04614 Renin-angiotensin system;ko04924 Renin secretion;ko04925 Aldosterone synthesis and secretion;ko04927 Cortisol synthesis and secretion;ko04931 Insulin resistance;ko04933 AGE-RAGE signaling pathway in diabetic com…
gene-agtpbp1	4383	283	2.8	478	4.9	287	2.83	461	4.04	164	1.61	220	2.22	218	2.18	191	1.9	190	1.92	NC_007119.7	49885048	49935472	-	agtpbp1	ATP/GTP binding protein 1	GO:0035609:C-terminal protein deglutamylation;GO:0021702:cerebellar Purkinje cell differentiation;GO:0043009:chordate embryonic development;GO:0001754:eye photoreceptor cell differentiation;GO:0007005:mitochondrion organization;GO:0050905:neuromuscular process;GO:0021772:olfactory bulb development;GO:0035610:protein side chain deglutamylation;GO:0006508:proteolysis;GO:0033077:T cell differentiati…	GO:0005737:cytoplasm;GO:0005829:cytosol;GO:0005739:mitochondrion;GO:0005634:nucleus;	GO:0004181:metallocarboxypeptidase activity;GO:0015631:tubulin binding;GO:0008270:zinc ion binding;	-	-
gene-agtr1a	1815	1	0.02	3	0.07	4	0.1	0	0	4	0.1	14	0.34	0	0	8	0.19	6	0.15	NC_007113.7	24927627	24933086	+	agtr1a	angiotensin II receptor%2C type 1a	-	-	-	K04166	ko04020 Calcium signaling pathway;ko04022 cGMP-PKG signaling pathway;ko04072 Phospholipase D signaling pathway;ko04080 Neuroactive ligand-receptor interaction;ko04261 Adrenergic signaling in cardiomyocytes;ko04270 Vascular smooth muscle contraction;ko04371 Apelin signaling pathway;ko04614 Renin-angiotensin system;ko04924 Renin secretion;ko04925 Aldosterone synthesis and secretion;ko04927 Cortisol…
gene-agtr1b	2475	4	0.07	6	0.11	9	0.16	0	0	33	0.58	7	0.13	8	0.14	11	0.19	13	0.23	NC_007135.7	4766762	4782090	-	agtr1b	angiotensin II receptor%2C type 1b	-	-	-	K04166	ko04020 Calcium signaling pathway;ko04022 cGMP-PKG signaling pathway;ko04072 Phospholipase D signaling pathway;ko04080 Neuroactive ligand-receptor interaction;ko04261 Adrenergic signaling in cardiomyocytes;ko04270 Vascular smooth muscle contraction;ko04371 Apelin signaling pathway;ko04614 Renin-angiotensin system;ko04924 Renin secretion;ko04925 Aldosterone synthesis and secretion;ko04927 Cortisol…
gene-agtr2	1805	0	0	0	0	0	0	0	0	0	0	0	0	0	0	1	0.02	0	0	NC_007116.7	23242440	23249494	+	agtr2	angiotensin II receptor%2C type 2	-	-	-	K04167	ko04080 Neuroactive ligand-receptor interaction;ko04261 Adrenergic signaling in cardiomyocytes;ko04614 Renin-angiotensin system;;
gene-agtrap	964	2	0.09	1	0.05	5	0.22	2	0.08	1	0.04	0	0	0	0	3	0.14	0	0	NC_007122.7	16040537	16062760	+	agtrap	angiotensin II receptor-associated protein	GO:0038166:angiotensin-activated signaling pathway;	GO:0016020:membrane;	-	-	-
gene-agtrap-2	670	7	0.45	2	0.13	2	0.13	1	0.06	0	0	4	0.26	1	0.07	0	0	2	0.13	NW_018394809.1	211507	233417	+	agtrap	angiotensin II receptor-associated protein	-	-	-	-	-
gene-agxt2	1964	1	0.02	2	0.05	3	0.07	2	0.04	3	0.07	5	0.11	1	0.02	3	0.07	4	0.09	NC_007132.7	11139175	11175027	+	agxt2	alanine--glyoxylate aminotransferase 2	GO:0019265:glycine biosynthetic process, by transamination of glyoxylate;GO:0009436:glyoxylate catabolic process;GO:0019481:L-alanine catabolic process, by transamination;GO:0045429:positive regulation of nitric oxide biosynthetic process;	GO:0005759:mitochondrial matrix;GO:0005739:mitochondrion;	GO:0047305:(R)-3-amino-2-methylpropionate-pyruvate transaminase activity;GO:0008453:alanine-glyoxylate transaminase activity;GO:0030170:pyridoxal phosphate binding;	K00827	ko00250 Alanine, aspartate and glutamate metabolism;ko00260 Glycine, serine and threonine metabolism;ko00270 Cysteine and methionine metabolism;ko00280 Valine, leucine and isoleucine degradation;ko01100 Metabolic pathways;;
gene-agxta	1374	0	0	0	0	0	0	0	0	0	0	0	0	0	0	0	0	0	0	NC_007117.7	27112884	27123307	-	agxta	alanine-glyoxylate aminotransferase a	GO:0046487:glyoxylate metabolic process;	GO:0005759:mitochondrial matrix;GO:0005777:peroxisome;	GO:0008453:alanine-glyoxylate transaminase activity;GO:0042803:protein homodimerization activity;GO:0043621:protein self-association;GO:0004760:serine-pyruvate transaminase activity;	K00830	ko00250 Alanine, aspartate and glutamate metabolism;ko00260 Glycine, serine and threonine metabolism;ko00630 Glyoxylate and dicarboxylate metabolism;ko01100 Metabolic pathways;ko01200 Carbon metabolism;ko04146 Peroxisome;;
gene-agxtb	1566	0	0	0	0	1	0.03	0	0	0	0	0	0	0	0	0	0	0	0	NC_007113.7	22677015	22688625	-	agxtb	alanine-glyoxylate aminotransferase b	GO:0019265:glycine biosynthetic process, by transamination of glyoxylate;GO:0009436:glyoxylate catabolic process;GO:0046487:glyoxylate metabolic process;GO:0042853:L-alanine catabolic process;GO:0019448:L-cysteine catabolic process;GO:0006563:L-serine metabolic process;	GO:0005759:mitochondrial matrix;GO:0005739:mitochondrion;GO:0005782:peroxisomal matrix;GO:0005777:peroxisome;	GO:0008453:alanine-glyoxylate transaminase activity;GO:0016597:amino acid binding;GO:0042803:protein homodimerization activity;GO:0043621:protein self-association;GO:0030170:pyridoxal phosphate binding;GO:0004760:serine-pyruvate transaminase activity;	K00830	ko00250 Alanine, aspartate and glutamate metabolism;ko00260 Glycine, serine and threonine metabolism;ko00630 Glyoxylate and dicarboxylate metabolism;ko01100 Metabolic pathways;ko01200 Carbon metabolism;ko04146 Peroxisome;;
gene-ahctf1	8518	5819	29.66	8833	46.6	10734	54.4	7779	35.04	7891	39.98	5906	30.69	5153	26.51	8158	41.76	5933	30.85	NC_007128.7	12221473	12249970	-	ahctf1	AT hook containing transcription factor 1%2C transcript variant X1	GO:0007049:cell cycle;GO:0051301:cell division;GO:0051028:mRNA transport;GO:0051292:nuclear pore complex assembly;GO:0006913:nucleocytoplasmic transport;GO:0015031:protein transport;GO:0032465:regulation of cytokinesis;	GO:0005829:cytosol;GO:0070062:extracellular exosome;GO:0000776:kinetochore;GO:0005635:nuclear envelope;GO:0016363:nuclear matrix;GO:0031965:nuclear membrane;GO:0005643:nuclear pore;GO:0005654:nucleoplasm;GO:0005634:nucleus;	GO:0003677:DNA binding;	-	-
gene-ahcy	1922	1278	28.87	975	22.79	820	18.42	1099	21.94	966	21.69	1044	24.04	1040	23.72	1026	23.28	1521	35.05	NC_007117.7	49926115	49966288	+	ahcy	adenosylhomocysteinase	GO:0006730:one-carbon metabolic process;	GO:0005737:cytoplasm;	GO:0004013:adenosylhomocysteinase activity;GO:0051287:NAD binding;	K01251	ko00270 Cysteine and methionine metabolism;ko01100 Metabolic pathways;;
gene-ahcyl1	3612	2	0.02	0	0	4	0.05	3	0.03	23	0.27	14	0.17	22	0.27	6	0.07	3	0.04	NC_007119.7	24971889	25011106	-	ahcyl1	adenosylhomocysteinase-like 1%2C transcript variant X1	GO:0006730:one-carbon metabolic process;GO:0033353:S-adenosylmethionine cycle;	GO:0005829:cytosol;GO:0005783:endoplasmic reticulum;GO:0043005:neuron projection;	GO:0016787:hydrolase activity;	K01251	ko00270 Cysteine and methionine metabolism;ko01100 Metabolic pathways;;
gene-ahcyl2	2140	661	13.41	768	16.13	1143	23.06	550	9.86	2363	47.65	1787	36.96	1904	39	1643	33.48	1635	33.84	NC_007115.7	5026012	5092191	-	ahcyl2	adenosylhomocysteinase-like 2	GO:0006730:one-carbon metabolic process;GO:0033353:S-adenosylmethionine cycle;	GO:0005829:cytosol;GO:0005783:endoplasmic reticulum;GO:0043005:neuron projection;	GO:0016787:hydrolase activity;	K01251	ko00270 Cysteine and methionine metabolism;ko01100 Metabolic pathways;;
gene-ahdc1	6323	2	0.01	2	0.01	0	0	0	0	4	0.03	1	0.01	0	0	0	0	0	0	NC_007130.7	43439321	43500124	+	ahdc1	AT hook%2C DNA binding motif%2C containing 1%2C transcript variant X2	-	-	-	-	-
gene-ahi1	3983	92	1	194	2.19	198	2.15	35	0.34	140	1.52	122	1.36	100	1.1	231	2.53	118	1.31	NC_007128.7	8229868	8268406	-	ahi1	Abelson helper integration site 1	GO:0007417:central nervous system development;GO:0060271:cilium assembly;GO:0035844:cloaca development;GO:1990403:embryonic brain development;GO:0042462:eye photoreceptor cell development;GO:0001947:heart looping;GO:0030902:hindbrain development;GO:0070121:Kupffer's vesicle development;GO:0070986:left/right axis specification;GO:0001738:morphogenesis of a polarized epithelium;GO:0044458:motile ci…	GO:0005912:adherens junction;GO:0005911:cell-cell junction;GO:0005814:centriole;GO:0005813:centrosome;GO:0036064:ciliary basal body;GO:0005929:cilium;GO:0005737:cytoplasm;GO:0036038:MKS complex;GO:0097730:non-motile cilium;GO:0120206:photoreceptor distal connecting cilium;GO:0001750:photoreceptor outer segment;	GO:0042802:identical protein binding;	K16740	-
gene-ahnak	20611	3553	7.48	5337	11.64	6090	12.75	5541	10.32	6584	13.79	5140	11.04	4521	9.61	6034	12.77	6396	13.75	NC_007125.7	26759290	26796334	+	ahnak	AHNAK nucleoprotein%2C transcript variant X8	-	-	-	-	-
gene-ahr1a	3079	1	0.01	0	0	4	0.06	2	0.02	5	0.07	7	0.1	9	0.13	10	0.14	3	0.04	NC_007127.7	20009938	20038280	-	ahr1a	aryl hydrocarbon receptor 1a	GO:0032922:circadian regulation of gene expression;GO:0045892:negative regulation of DNA-templated transcription;GO:0002841:negative regulation of T cell mediated immune response to tumor cell;GO:0045893:positive regulation of DNA-templated transcription;GO:0045944:positive regulation of transcription by RNA polymerase II;GO:0002819:regulation of adaptive immune response;GO:0009410:response to xe…	GO:0005737:cytoplasm;GO:0034753:nuclear aryl hydrocarbon receptor complex;GO:0005634:nucleus;	GO:0003700:DNA-binding transcription factor activity;GO:0070888:E-box binding;GO:0004879:nuclear receptor activity;GO:0046982:protein heterodimerization activity;GO:0042803:protein homodimerization activity;GO:1990837:sequence-specific double-stranded DNA binding;	-	-
gene-ahr1b	4032	2	0.02	8	0.09	9	0.1	4	0.04	1	0.01	2	0.02	2	0.02	0	0	1	0.01	NC_007133.7	12979213	13042992	-	ahr1b	aryl hydrocarbon receptor 1b	GO:0019933:cAMP-mediated signaling;GO:0007049:cell cycle;GO:1904613:cellular response to 2,3,7,8-tetrachlorodibenzodioxine;GO:0071320:cellular response to cAMP;GO:1904322:cellular response to forskolin;GO:0032922:circadian regulation of gene expression;GO:0045892:negative regulation of DNA-templated transcription;GO:0002841:negative regulation of T cell mediated immune response to tumor cell;GO:0…	GO:0005737:cytoplasm;GO:0005829:cytosol;GO:0034753:nuclear aryl hydrocarbon receptor complex;GO:0005634:nucleus;	GO:0070888:E-box binding;GO:0051879:Hsp90 protein binding;GO:0060090:molecular adaptor activity;GO:0004879:nuclear receptor activity;GO:0046982:protein heterodimerization activity;GO:0061629:RNA polymerase II-specific DNA-binding transcription factor binding;GO:1990837:sequence-specific double-stranded DNA binding;GO:0017025:TBP-class protein binding;GO:0001094:TFIID-class transcription factor co…	K09093	ko04659 Th17 cell differentiation;ko04934 Cushing syndrome;ko05207 Chemical carcinogenesis - receptor activation;ko05208 Chemical carcinogenesis - reactive oxygen species;;
gene-ahr2	7055	223	1.37	347	2.21	646	3.95	89	0.48	1140	6.97	1042	6.54	1063	6.6	889	5.49	917	5.76	NC_007133.7	13046270	13164730	-	ahr2	aryl hydrocarbon receptor 2	GO:0032922:circadian regulation of gene expression;GO:0045892:negative regulation of DNA-templated transcription;GO:0002841:negative regulation of T cell mediated immune response to tumor cell;GO:0045893:positive regulation of DNA-templated transcription;GO:0045944:positive regulation of transcription by RNA polymerase II;GO:0002819:regulation of adaptive immune response;GO:0009410:response to xe…	GO:0005737:cytoplasm;GO:0034753:nuclear aryl hydrocarbon receptor complex;GO:0005634:nucleus;	GO:0003700:DNA-binding transcription factor activity;GO:0070888:E-box binding;GO:0004879:nuclear receptor activity;GO:0046982:protein heterodimerization activity;GO:0042803:protein homodimerization activity;GO:1990837:sequence-specific double-stranded DNA binding;	K09093	ko04659 Th17 cell differentiation;ko04934 Cushing syndrome;ko05207 Chemical carcinogenesis - receptor activation;ko05208 Chemical carcinogenesis - reactive oxygen species;;
gene-ahrra	1800	0	0	4	0.1	0	0	4	0.09	1	0.02	0	0	0	0	1	0.02	0	0	NC_007135.7	42094288	42102252	+	ahrra	aryl-hydrocarbon receptor repressor a	GO:0006357:regulation of transcription by RNA polymerase II;	GO:0034751:aryl hydrocarbon receptor complex;GO:0000785:chromatin;GO:0005829:cytosol;GO:0005654:nucleoplasm;GO:0005634:nucleus;	GO:0000981:DNA-binding transcription factor activity, RNA polymerase II-specific;GO:0004879:nuclear receptor activity;GO:0046983:protein dimerization activity;GO:0000976:transcription cis-regulatory region binding;	K09094	-
gene-ahrrb	1779	1	0.02	2	0.05	1	0.02	0	0	0	0	0	0	2	0.05	1	0.02	0	0	NC_007113.7	50133594	50198328	-	ahrrb	aryl-hydrocarbon receptor repressor b	GO:0045892:negative regulation of DNA-templated transcription;GO:0000122:negative regulation of transcription by RNA polymerase II;GO:0033235:positive regulation of protein sumoylation;GO:0006357:regulation of transcription by RNA polymerase II;	GO:0034751:aryl hydrocarbon receptor complex;GO:0005737:cytoplasm;GO:0005634:nucleus;	GO:0004879:nuclear receptor activity;GO:0046983:protein dimerization activity;GO:0000976:transcription cis-regulatory region binding;	K09094	-
gene-ahrrb-2	1779	2	0.05	12	0.3	6	0.15	0	0	13	0.32	6	0.15	9	0.22	9	0.22	5	0.12	NW_018394515.1	247514	297658	-	ahrrb	aryl-hydrocarbon receptor repressor b	-	-	-	-	-
gene-ahrrb-3	1779	2	0.05	1	0.03	1	0.02	0	0	0	0	1	0.02	1	0.02	0	0	1	0.02	NW_018395224.1	256414	315501	-	ahrrb	aryl-hydrocarbon receptor repressor b	-	-	-	-	-
gene-ahsa1a	2066	0	0	0	0	0	0	0	0	0	0	0	0	1	0.02	0	0	0	0	NC_007131.7	26966927	26974181	+	ahsa1a	AHA1%2C activator of heat shock protein ATPase homolog 1a	GO:0032781:positive regulation of ATP-dependent activity;GO:0006457:protein folding;	GO:0005829:cytosol;GO:0005783:endoplasmic reticulum;GO:0070062:extracellular exosome;	GO:0001671:ATPase activator activity;GO:0045296:cadherin binding;GO:0051087:protein-folding chaperone binding;GO:0051879:Hsp90 protein binding;	-	-
gene-ahsa1b	1609	559	15.08	850	23.74	1518	40.73	190	4.53	2420	64.91	1452	39.94	1738	47.34	1560	42.28	1647	45.34	NC_007128.7	43850516	43863700	-	ahsa1b	AHA1%2C activator of heat shock protein ATPase homolog 1b	GO:0032781:positive regulation of ATP-dependent activity;GO:0006457:protein folding;	GO:0005829:cytosol;GO:0005783:endoplasmic reticulum;GO:0070062:extracellular exosome;	GO:0001671:ATPase activator activity;GO:0045296:cadherin binding;GO:0051087:protein-folding chaperone binding;GO:0051879:Hsp90 protein binding;	-	-
gene-ahsg1	1515	0	0	0	0	0	0	0	0	0	0	0	0	0	0	0	0	0	0	NC_007133.7	37874697	37881713	+	ahsg1	alpha-2-HS-glycoprotein 1	-	-	-	-	-
gene-ahsg2	1488	0	0	0	0	0	0	0	0	0	0	0	0	0	0	0	0	0	0	NC_007113.7	10134345	10141741	+	ahsg2	alpha-2-HS-glycoprotein 2	-	-	-	-	-
gene-aicda	869	4	0.2	2	0.1	3	0.15	3	0.13	1	0.05	1	0.05	2	0.1	6	0.3	0	0	NC_007127.7	12660477	12665652	+	aicda	activation-induced cytidine deaminase	GO:0071222:cellular response to lipopolysaccharide;GO:0009972:cytidine deamination;GO:0016554:cytidine to uridine editing;GO:0042742:defense response to bacterium;GO:0051607:defense response to virus;GO:0070383:DNA cytosine deamination;GO:0080111:DNA demethylation;GO:0045190:isotype switching;GO:0006397:mRNA processing;GO:0090310:negative regulation of DNA methylation-dependent heterochromatin fo…	GO:0005737:cytoplasm;GO:0005634:nucleus;GO:0000932:P-body;GO:0032991:protein-containing complex;	GO:0004126:cytidine deaminase activity;GO:0047844:deoxycytidine deaminase activity;GO:0042802:identical protein binding;GO:0003723:RNA binding;GO:0031625:ubiquitin protein ligase binding;GO:0008270:zinc ion binding;	K10989	ko04672 Intestinal immune network for IgA production;ko05340 Primary immunodeficiency;;
gene-aida	2426	1253	22.42	1507	27.91	1836	32.67	1550	24.51	2160	38.42	1509	27.53	2046	36.96	1850	33.25	2237	40.84	NC_007131.7	51730627	51754693	+	aida	axin interactor%2C dorsalization associated	GO:0048264:determination of ventral identity;GO:0009953:dorsal/ventral pattern formation;GO:2000016:negative regulation of determination of dorsal identity;GO:0046329:negative regulation of JNK cascade;GO:0043508:negative regulation of JUN kinase activity;GO:0031333:negative regulation of protein-containing complex assembly;	GO:0016020:membrane;	GO:0035091:phosphatidylinositol binding;	-	-
gene-aif1l	2196	17603	347.99	20289	415.15	24475	481.12	17811	311.21	24866	488.67	28523	574.91	30593	610.6	26465	525.52	25681	518.01	NC_007116.7	34549417	34575502	+	aif1l	allograft inflammatory factor 1-like	GO:0051017:actin filament bundle assembly;GO:0097178:ruffle assembly;	GO:0015629:actin cytoskeleton;GO:0005884:actin filament;GO:0005737:cytoplasm;GO:0005925:focal adhesion;GO:0032991:protein-containing complex;GO:0032587:ruffle membrane;	GO:0051015:actin filament binding;GO:0005509:calcium ion binding;	K18617	-
gene-aifm1	2902	1667	24.94	1296	20.07	1545	22.98	2119	28.02	1187	17.65	1316	20.07	1544	23.32	1750	26.3	1493	22.79	NC_007116.7	22550614	22573724	-	aifm1	apoptosis-inducing factor%2C mitochondrion-associated 1	GO:0006919:activation of cysteine-type endopeptidase activity involved in apoptotic process;GO:0006915:apoptotic process;GO:1904045:cellular response to aldosterone;GO:0071392:cellular response to estradiol stimulus;GO:0070301:cellular response to hydrogen peroxide;GO:0071732:cellular response to nitric oxide;GO:0090650:cellular response to oxygen-glucose deprivation;GO:0030261:chromosome condens…	GO:0005737:cytoplasm;GO:0005829:cytosol;GO:0005743:mitochondrial inner membrane;GO:0005758:mitochondrial intermembrane space;GO:0005739:mitochondrion;GO:0005634:nucleus;GO:0048471:perinuclear region of cytoplasm;	GO:0003677:DNA binding;GO:0071949:FAD binding;GO:0016174:NAD(P)H oxidase H2O2-forming activity;GO:0003954:NADH dehydrogenase activity;GO:0016651:oxidoreductase activity, acting on NAD(P)H;GO:0072572:poly-ADP-D-ribose binding;GO:0046983:protein dimerization activity;	K04727	ko04210 Apoptosis;ko04214 Apoptosis - fly;ko04217 Necroptosis;;
gene-aifm1-2	2446	0	0	0	0	0	0	0	0	0	0	0	0	0	0	0	0	0	0	NW_018394573.1	65676	88735	-	aifm1	apoptosis-inducing factor%2C mitochondrion-associated 1	-	-	-	-	-
gene-aifm2	1540	609	17.17	591	17.24	284	7.96	201	5.01	121	3.39	305	8.77	510	14.52	224	6.34	377	10.84	NC_007124.7	7241166	7259154	+	aifm2	apoptosis-inducing factor%2C mitochondrion-associated%2C 2	GO:0006915:apoptotic process;GO:0042373:vitamin K metabolic process;	GO:0005811:lipid droplet;GO:0031966:mitochondrial membrane;GO:0005634:nucleus;GO:0005886:plasma membrane;	GO:0016655:oxidoreductase activity, acting on NAD(P)H, quinone or similar compound as acceptor;	-	-
gene-aifm3	2893	0	0	0	0	0	0	0	0	0	0	0	0	0	0	0	0	0	0	NC_007116.7	12637268	12701392	-	aifm3	apoptosis inducing factor%2C mitochondria associated 3	GO:0097194:execution phase of apoptosis;	GO:0005737:cytoplasm;GO:0005829:cytosol;GO:0005783:endoplasmic reticulum;GO:0005743:mitochondrial inner membrane;GO:0005739:mitochondrion;	GO:0051537:2 iron, 2 sulfur cluster binding;GO:0050660:flavin adenine dinucleotide binding;GO:0046872:metal ion binding;GO:0016651:oxidoreductase activity, acting on NAD(P)H;	-	-
gene-aifm3-2	1800	0	0	0	0	0	0	0	0	0	0	0	0	0	0	0	0	0	0	NW_018394568.1	72262	109505	-	aifm3	apoptosis inducing factor%2C mitochondria associated 3	-	-	-	-	-
gene-aifm4	2043	822	17.47	1096	24.11	1384	29.24	759	14.25	1309	27.65	1313	28.45	1010	21.67	1176	25.1	1615	35.02	NC_007126.7	25438730	25448420	+	aifm4	apoptosis-inducing factor%2C mitochondrion-associated%2C 4	-	-	-	-	-
gene-aifm5	5458	0	0	0	0	0	0	0	0	0	0	1	0.01	3	0.02	4	0.03	1	0.01	NC_007132.7	39299927	39327819	-	aifm5	apoptosis-inducing factor%2C mitochondrion-associated%2C 5	-	-	-	-	-
gene-aig1	1446	15	0.45	5	0.16	6	0.18	206	5.47	59	1.76	19	0.58	6	0.18	4	0.12	4	0.12	NC_007131.7	37661235	37736324	+	aig1	androgen-induced 1 (H. sapiens)	GO:0042758:long-chain fatty acid catabolic process;	GO:0012505:endomembrane system;GO:0016020:membrane;GO:0005886:plasma membrane;	GO:0016787:hydrolase activity;	-	-
gene-aim1a	10630	15	0.06	15	0.06	106	0.43	118	0.43	186	0.76	88	0.37	178	0.73	15	0.06	124	0.52	NC_007128.7	25481244	25550182	+	aim1a	crystallin beta-gamma domain containing 1a%2C transcript variant X2	-	-	-	-	-
gene-aim1b	9823	21	0.09	62	0.28	87	0.38	21	0.08	36	0.16	111	0.5	64	0.29	121	0.54	109	0.49	NC_007115.7	861716	895043	-	aim1b	crystallin beta-gamma domain containing 1b	-	-	-	-	-
gene-aimp1	1146	286	10.83	338	13.25	249	9.38	620	20.76	606	22.82	675	26.07	624	23.87	444	16.89	533	20.6	NC_007112.7	50293979	50319654	+	aimp1	aminoacyl tRNA synthetase complex-interacting multifunctional protein 1	GO:0001525:angiogenesis;GO:0006915:apoptotic process;GO:0007267:cell-cell signaling;GO:0006954:inflammatory response;GO:0050900:leukocyte migration;GO:0001937:negative regulation of endothelial cell proliferation;GO:0070094:positive regulation of glucagon secretion;GO:0006412:translation;	GO:0017101:aminoacyl-tRNA synthetase multienzyme complex;GO:0009986:cell surface;GO:0005829:cytosol;GO:0005783:endoplasmic reticulum;GO:0005615:extracellular space;GO:0005794:Golgi apparatus;GO:0016020:membrane;GO:0005634:nucleus;	GO:0005125:cytokine activity;GO:0051020:GTPase binding;GO:0042803:protein homodimerization activity;GO:0000049:tRNA binding;	K15437	-
gene-aimp2	1471	599	17.68	673	20.56	697	20.45	371	9.68	594	17.43	498	14.98	508	15.14	386	11.44	239	7.2	NC_007114.7	61108356	61116301	-	aimp2	aminoacyl tRNA synthetase complex-interacting multifunctional protein 2	-	-	-	K15438	-
gene-aip	1663	4668	121.86	4096	110.67	4052	105.18	6690	154.36	3416	88.65	4271	113.68	3932	103.63	3794	99.48	4441	118.29	NC_007112.7	39995074	40009755	+	aip	aryl hydrocarbon receptor interacting protein	GO:0051344:negative regulation of cyclic-nucleotide phosphodiesterase activity;GO:0022417:protein maturation by protein folding;GO:0006626:protein targeting to mitochondrion;GO:0010738:regulation of protein kinase A signaling;GO:0006805:xenobiotic metabolic process;	GO:0034751:aryl hydrocarbon receptor complex;GO:0005829:cytosol;GO:0016020:membrane;GO:0005886:plasma membrane;	GO:0017162:aryl hydrocarbon receptor binding;GO:0036004:GAF domain binding;GO:0003755:peptidyl-prolyl cis-trans isomerase activity;GO:0003712:transcription coregulator activity;GO:0051082:unfolded protein binding;	K17767	ko04934 Cushing syndrome;ko05207 Chemical carcinogenesis - receptor activation;;
gene-aipl1	1735	0	0	0	0	0	0	0	0	0	0	0	0	0	0	0	0	0	0	NC_007126.7	24873246	24883954	-	aipl1	aryl hydrocarbon receptor interacting protein-like 1	GO:0006915:apoptotic process;GO:0043066:negative regulation of apoptotic process;GO:0007603:phototransduction, visible light;GO:0018343:protein farnesylation;GO:0022400:regulation of rhodopsin mediated signaling pathway;GO:0001895:retina homeostasis;	GO:0005829:cytosol;GO:0005654:nucleoplasm;GO:0001917:photoreceptor inner segment;	GO:0001918:farnesylated protein binding;GO:0003755:peptidyl-prolyl cis-trans isomerase activity;	K17767	ko04934 Cushing syndrome;ko05207 Chemical carcinogenesis - receptor activation;;
gene-aipl1-2	1696	0	0	0	0	0	0	0	0	0	0	0	0	0	0	0	0	0	0	NW_018395323.1	222672	233198	-	aipl1	aryl hydrocarbon receptor interacting protein-like 1	-	GO:0005737:cytoplasm;GO:0005634:nucleus;	GO:0003755:peptidyl-prolyl cis-trans isomerase activity;	K17767	ko04934 Cushing syndrome;ko05207 Chemical carcinogenesis - receptor activation;;
gene-aire	2306	0	0	1	0.02	0	0	0	0	0	0	0	0	0	0	0	0	2	0.04	NC_007113.7	22808544	22826253	+	aire	autoimmune regulator	GO:0002509:central tolerance induction to self antigen;GO:0006959:humoral immune response;GO:0045060:negative thymic T cell selection;GO:0002458:peripheral T cell tolerance induction;GO:0032722:positive regulation of chemokine production;GO:0045893:positive regulation of DNA-templated transcription;GO:0045944:positive regulation of transcription by RNA polymerase II;GO:0006355:regulation of DNA-t…	GO:0016235:aggresome;GO:0005654:nucleoplasm;GO:0005634:nucleus;GO:0005737:cytoplasm;GO:0001674:female germ cell nucleus;GO:0001673:male germ cell nucleus;GO:0016604:nuclear body;	GO:0008270:zinc ion binding;GO:0003682:chromatin binding;GO:0042393:histone binding;GO:0042802:identical protein binding;GO:0000977:RNA polymerase II transcription regulatory region sequence-specific DNA binding;GO:0045182:translation regulator activity;	K10603	ko04120 Ubiquitin mediated proteolysis;ko05340 Primary immunodeficiency;;
gene-ajap1	2593	0	0	0	0	0	0	0	0	0	0	0	0	0	0	0	0	0	0	NC_007119.7	21588225	21672075	+	ajap1	adherens junctions associated protein 1	GO:0007155:cell adhesion;	GO:0005912:adherens junction;GO:0016324:apical plasma membrane;GO:0016323:basolateral plasma membrane;	-	-	-
gene-ajap1-2	2620	1	0.02	0	0	0	0	0	0	0	0	0	0	0	0	0	0	0	0	NW_018395271.1	130903	211992	+	ajap1	adherens junctions associated protein 1	GO:0007155:cell adhesion;	GO:0005912:adherens junction;GO:0016324:apical plasma membrane;GO:0016323:basolateral plasma membrane;	-	-	-
gene-ajuba	3804	2142	24.44	2365	27.94	2598	29.48	1121	11.31	1687	19.14	2283	26.56	1947	22.43	2640	30.26	2903	33.8	NC_007118.7	24100155	24112500	-	ajuba	ajuba LIM protein	GO:0007010:cytoskeleton organization;GO:0035331:negative regulation of hippo signaling;GO:2000637:positive regulation of miRNA-mediated gene silencing;GO:0006355:regulation of DNA-templated transcription;GO:0001666:response to hypoxia;GO:0031047:regulatory ncRNA-mediated gene silencing;	GO:0005912:adherens junction;GO:0005815:microtubule organizing center;GO:0005634:nucleus;GO:0000932:P-body;GO:0005886:plasma membrane;GO:0005667:transcription regulator complex;	GO:0046872:metal ion binding;GO:0003714:transcription corepressor activity;	K16682	ko04390 Hippo signaling pathway;ko04391 Hippo signaling pathway - fly;ko04392 Hippo signaling pathway - multiple species;;
gene-ak1	1337	0	0	0	0	0	0	0	0	0	0	0	0	0	0	0	0	0	0	NC_007116.7	71699874	71724814	-	ak1	adenylate kinase 1	GO:0006172:ADP biosynthetic process;GO:0046033:AMP metabolic process;GO:0046034:ATP metabolic process;GO:0006165:obsolete nucleoside diphosphate phosphorylation;GO:0009142:nucleoside triphosphate biosynthetic process;	GO:0005737:cytoplasm;	GO:0004017:adenylate kinase activity;GO:0005524:ATP binding;GO:0004550:nucleoside diphosphate kinase activity;	K00939	ko00230 Purine metabolism;ko00730 Thiamine metabolism;ko01100 Metabolic pathways;ko01232 Nucleotide metabolism;ko01240 Biosynthesis of cofactors;;
gene-ak2	1471	459	13.55	433	13.23	370	10.86	483	12.6	508	14.9	455	13.69	416	12.4	362	10.73	579	17.44	NC_007130.7	35418683	35428907	-	ak2	adenylate kinase 2	GO:0006172:ADP biosynthetic process;GO:0046033:AMP metabolic process;GO:0046034:ATP metabolic process;GO:0002244:hematopoietic progenitor cell differentiation;GO:0060218:hematopoietic stem cell differentiation;GO:0002521:leukocyte differentiation;GO:0016310:phosphorylation;	GO:0005737:cytoplasm;GO:0005758:mitochondrial intermembrane space;GO:0005739:mitochondrion;	GO:0004017:adenylate kinase activity;GO:0005524:ATP binding;	K00939	ko00230 Purine metabolism;ko00730 Thiamine metabolism;ko01100 Metabolic pathways;ko01232 Nucleotide metabolism;ko01240 Biosynthesis of cofactors;;
gene-ak3	2003	75	1.63	81	1.82	130	2.8	29	0.56	298	6.42	443	9.79	237	5.19	276	6.01	123	2.72	NC_007121.7	11000834	11011984	-	ak3	adenylate kinase 3	GO:0006172:ADP biosynthetic process;GO:0046033:AMP metabolic process;GO:0006756:AMP phosphorylation;GO:0046034:ATP metabolic process;GO:0046060:dATP metabolic process;GO:0046039:GTP metabolic process;GO:0046041:ITP metabolic process;GO:0009142:nucleoside triphosphate biosynthetic process;GO:0016310:phosphorylation;GO:0046051:UTP metabolic process;	GO:0005737:cytoplasm;GO:0005758:mitochondrial intermembrane space;GO:0005759:mitochondrial matrix;GO:0005739:mitochondrion;	GO:0004017:adenylate kinase activity;GO:0005524:ATP binding;GO:0005525:GTP binding;GO:0042802:identical protein binding;GO:0046899:nucleoside triphosphate adenylate kinase activity;	K00944	ko00230 Purine metabolism;ko01232 Nucleotide metabolism;ko01240 Biosynthesis of cofactors;;
gene-ak4	2762	156	2.45	263	4.28	405	6.33	54	0.75	605	9.45	267	4.28	388	6.16	413	6.52	424	6.8	NC_007117.7	31352145	31364864	-	ak4	adenylate kinase 4	GO:0006172:ADP biosynthetic process;GO:0046033:AMP metabolic process;GO:0046034:ATP metabolic process;GO:0071456:cellular response to hypoxia;GO:0046039:GTP metabolic process;GO:0006165:obsolete nucleoside diphosphate phosphorylation;GO:0009142:nucleoside triphosphate biosynthetic process;GO:2001169:regulation of ATP biosynthetic process;GO:0002082:regulation of oxidative phosphorylation;	GO:0005737:cytoplasm;GO:0005759:mitochondrial matrix;	GO:0004017:adenylate kinase activity;GO:0005524:ATP binding;GO:0005525:GTP binding;GO:0004550:nucleoside diphosphate kinase activity;GO:0046899:nucleoside triphosphate adenylate kinase activity;	K00939	ko00230 Purine metabolism;ko00730 Thiamine metabolism;ko01100 Metabolic pathways;ko01232 Nucleotide metabolism;ko01240 Biosynthesis of cofactors;;
gene-ak5	1692	3	0.08	2	0.05	4	0.1	0	0	12	0.31	1	0.03	5	0.13	4	0.1	7	0.18	NC_007113.7	8846459	9059707	-	ak5	adenylate kinase 5	GO:0006172:ADP biosynthetic process;GO:0046034:ATP metabolic process;GO:0006173:dADP biosynthetic process;GO:0006165:obsolete nucleoside diphosphate phosphorylation;GO:0009142:nucleoside triphosphate biosynthetic process;GO:0009220:pyrimidine ribonucleotide biosynthetic process;	GO:0034451:centriolar satellite;GO:0005737:cytoplasm;GO:0005829:cytosol;	GO:0004017:adenylate kinase activity;GO:0005524:ATP binding;GO:0004550:nucleoside diphosphate kinase activity;	K00939	ko00230 Purine metabolism;ko00730 Thiamine metabolism;ko01100 Metabolic pathways;ko01232 Nucleotide metabolism;ko01240 Biosynthesis of cofactors;;
gene-ak5l	1620	2	0.05	4	0.11	12	0.32	2	0.05	5	0.13	4	0.11	4	0.11	3	0.08	2	0.05	NC_007116.7	64177502	64203101	-	ak5l	adenylate kinase 5%2C like	GO:0046034:ATP metabolic process;GO:0006165:obsolete nucleoside diphosphate phosphorylation;GO:0009142:nucleoside triphosphate biosynthetic process;	GO:0034451:centriolar satellite;GO:0005737:cytoplasm;GO:0005829:cytosol;	GO:0004017:adenylate kinase activity;GO:0005524:ATP binding;GO:0004550:nucleoside diphosphate kinase activity;	-	-
gene-ak7a	2155	0	0	1	0.02	0	0	0	0	0	0	0	0	0	0	0	0	0	0	NC_007131.7	4742400	4766683	-	ak7a	adenylate kinase 7a	-	-	-	-	-
gene-ak7b	2453	2	0.04	14	0.26	28	0.49	0	0	4	0.07	3	0.05	16	0.29	5	0.09	5	0.09	NC_007128.7	18877918	18888959	-	ak7b	adenylate kinase 7b	-	-	-	K00939	ko00230 Purine metabolism;ko00730 Thiamine metabolism;ko01100 Metabolic pathways;ko01232 Nucleotide metabolism;ko01240 Biosynthesis of cofactors;;
gene-ak8	2615	0	0	0	0	0	0	0	0	0	0	0	0	0	0	0	0	0	0	NC_007116.7	29671677	29711948	+	ak8	adenylate kinase 8	GO:0006165:obsolete nucleoside diphosphate phosphorylation;GO:0009142:nucleoside triphosphate biosynthetic process;	GO:0005737:cytoplasm;GO:0005829:cytosol;GO:0043227:membrane-bounded organelle;	GO:0004017:adenylate kinase activity;GO:0005524:ATP binding;GO:0004127:cytidylate kinase activity;GO:0004550:nucleoside diphosphate kinase activity;	K00939	ko00230 Purine metabolism;ko00730 Thiamine metabolism;ko01100 Metabolic pathways;ko01232 Nucleotide metabolism;ko01240 Biosynthesis of cofactors;;
gene-ak8-2	2606	0	0	0	0	3	0.05	0	0	1	0.02	0	0	0	0	0	0	1	0.02	NW_018394581.1	31327	72632	+	ak8	adenylate kinase 8	-	-	-	-	-
gene-ak8-3	2615	0	0	0	0	0	0	0	0	0	0	0	0	1	0.02	0	0	0	0	NW_018395239.1	31216	71487	+	ak8	adenylate kinase 8	-	-	-	-	-
gene-akap10	4556	128	1.22	149	1.47	211	2	100	0.84	324	3.07	138	1.34	263	2.53	219	2.1	211	2.05	NC_007116.7	62009729	62045725	+	akap10	A kinase (PRKA) anchor protein 10%2C transcript variant X2	GO:0008104:protein localization;GO:0007165:signal transduction;	GO:0005829:cytosol;GO:0005739:mitochondrion;GO:0005886:plasma membrane;GO:0032991:protein-containing complex;	GO:0051018:protein kinase A binding;	K16526	-
gene-akap11	8790	485	2.4	611	3.12	791	3.88	168	0.73	1035	5.08	806	4.06	582	2.9	803	3.98	669	3.37	NC_007120.7	17971910	18006632	+	akap11	A kinase (PRKA) anchor protein 11%2C transcript variant X4	-	-	-	K16527	-
gene-akap12a	10740	1	0	7	0.03	12	0.05	1	0	14	0.06	5	0.02	11	0.04	16	0.06	11	0.05	NC_007128.7	7763607	7783630	+	akap12a	A kinase (PRKA) anchor protein 12a	-	-	-	-	-
gene-akap12b	6787	3	0.02	4	0.03	21	0.13	2	0.01	24	0.15	8	0.05	20	0.13	11	0.07	21	0.14	NC_007131.7	26408837	26467305	-	akap12b	A kinase (PRKA) anchor protein 12b%2C transcript variant 2	-	-	-	K16528	-
gene-akap12b-2	6791	0	0	1	0.01	3	0.02	1	0.01	14	0.09	0	0	4	0.03	2	0.01	7	0.05	NW_018395074.1	462792	557701	-	akap12b	A kinase (PRKA) anchor protein 12b%2C transcript variant 2	-	-	-	-	-
gene-akap13	4841	10	0.09	9	0.08	24	0.21	0	0	46	0.41	26	0.24	43	0.39	27	0.24	25	0.23	NC_007118.7	15091162	15185873	-	akap13	A-kinase anchoring protein 13%2C transcript variant X2	GO:0086023:adenylate cyclase-activating adrenergic receptor signaling pathway involved in heart process;GO:0071875:adrenergic receptor signaling pathway;GO:0060348:bone development;GO:0055007:cardiac muscle cell differentiation;GO:0061049:cell growth involved in cardiac muscle cell development;GO:0007186:G protein-coupled receptor signaling pathway;GO:0007507:heart development;GO:0051168:nuclear …	GO:0005938:cell cortex;GO:0030864:cortical actin cytoskeleton;GO:0005829:cytosol;GO:0016020:membrane;GO:0005634:nucleus;GO:0048471:perinuclear region of cytoplasm;	GO:0005085:guanyl-nucleotide exchange factor activity;GO:0005078:MAP-kinase scaffold activity;GO:0046872:metal ion binding;GO:0060090:molecular adaptor activity;GO:0051018:protein kinase A binding;GO:0031267:small GTPase binding;	K16529	ko04928 Parathyroid hormone synthesis, secretion and action;ko05163 Human cytomegalovirus infection;;
gene-akap13-2	3197	0	0	0	0	0	0	0	0	0	0	0	0	0	0	0	0	0	0	NW_018394678.1	48	76256	-	akap13	A-kinase anchoring protein 13%2C transcript variant X4	GO:0086023:adenylate cyclase-activating adrenergic receptor signaling pathway involved in heart process;GO:0071875:adrenergic receptor signaling pathway;GO:0060348:bone development;GO:0055007:cardiac muscle cell differentiation;GO:0061049:cell growth involved in cardiac muscle cell development;GO:0007186:G protein-coupled receptor signaling pathway;GO:0007507:heart development;GO:0051168:nuclear …	GO:0005938:cell cortex;GO:0030864:cortical actin cytoskeleton;GO:0005829:cytosol;GO:0016020:membrane;GO:0005634:nucleus;GO:0048471:perinuclear region of cytoplasm;	GO:0005085:guanyl-nucleotide exchange factor activity;GO:0005078:MAP-kinase scaffold activity;GO:0046872:metal ion binding;GO:0060090:molecular adaptor activity;GO:0051018:protein kinase A binding;GO:0031267:small GTPase binding;	K16529	ko04928 Parathyroid hormone synthesis, secretion and action;ko05163 Human cytomegalovirus infection;;
gene-akap13-3	1646	18	0.47	16	0.44	29	0.76	4	0.09	35	0.92	0	0	28	0.75	0	0	0	0	NW_018395263.1	136196	151249	-	akap13	A-kinase anchoring protein 13%2C transcript variant X5	-	-	-	K16529	ko04928 Parathyroid hormone synthesis, secretion and action;ko05163 Human cytomegalovirus infection;;
gene-akap17a	3923	1414	15.65	1933	22.14	3652	40.19	414	4.05	1854	20.4	1286	14.51	2252	25.16	1370	15.23	2312	26.11	NC_007120.7	55748411	55772937	-	akap17a	A kinase (PRKA) anchor protein 17A	GO:0042113:B cell activation;GO:0006397:mRNA processing;GO:0006355:regulation of DNA-templated transcription;GO:0043484:regulation of RNA splicing;GO:0008380:RNA splicing;GO:0007165:signal transduction;	GO:0005829:cytosol;GO:0016607:nuclear speck;GO:0005634:nucleus;GO:0005681:spliceosomal complex;	GO:0051018:protein kinase A binding;GO:0003723:RNA binding;	K13169	-
gene-akap1a	2116	37	0.76	64	1.36	84	1.71	53	0.96	242	4.94	142	2.97	145	3	95	1.96	100	2.09	NC_007121.7	37400871	37414849	+	akap1a	A kinase (PRKA) anchor protein 1a%2C transcript variant X1	GO:0140374:antiviral innate immune response;GO:0006915:apoptotic process;	GO:0005829:cytosol;GO:0016020:membrane;GO:0005741:mitochondrial outer membrane;GO:0005739:mitochondrion;	GO:0034237:protein kinase A regulatory subunit binding;GO:0003723:RNA binding;	K16518	-
[truncated: 32,070 more rows]

## Sheet: Group_Sib-VS-StrMut_DE_signific
		Sibling rep 1		Sibling rep 2		Sibling rep 3		Severe par2a-/- rep 1		Severe par2a-/- rep 2		Severe par2a-/- rep 3
[truncated: 1,683 more rows]

## Sheet: Group_Sib-VS-WeakMut_DE_signifi
		Sibling rep 1		Sibling rep 2		Sibling rep 3		Mild par2a-/- rep 1		Mild par2a-/- rep 2		Mild par2a-/- rep 3
[truncated: 169 more rows]

[truncated: 1 more sheets: Group_StrMut-VS-WeakMut_DE_sign]
